# Supplementary material for: Ageism in the Discourse and Practice of Designing Digital Technology for Older Persons: A Scoping Review
Source: Gerontologist. 2022 Sep 21;63(7):1188–200. doi: 10.1093/geront/gnac144 (PMC10448991; doi:10.1093/geront/gnac144)
Supplement: gnac144_suppl_Supplementary_Tables [file gnac144_suppl_supplementary_tables.xlsx]

## Sheet: FULL extraction coding & quotes
Title	Authors	Published Year	Journal	Country of the study sample	Study design - description	Goal or aim of the study	Definition (ideology) of design / conceptual framework - description	Methods and tools - recoded	Definition of design - recoded	Ethical approval / or explanation of ethic considerations or no need for IRB	Sample size - detailed	Sample size (older adults only) - total Num	Other stakeholders	Sampling	Sampling mentioned as a limitation (sample size or bias)?	Sampling limitation coding - Sample size	Sampling limitation coding - gender	Sampling limitation coding - socio economic (race, culture, income, education)	Sampling limitation coding - geographic or living setting	Sampling limitation coding - Mainly healthy or independent	Sampling limitation coding - tech savvy and previous experience	Sampling limitation coding - Stage of involvement	Sampling limitation coding - generalizability (also to younger)	Age - detail	Age: Mean	Mean: N	Age: range min	Age: range max	Age: median	Was there an upper age limit? (if yes what was it)	Gender - detailed	Total % female	Education	Living setting (community dwelling, nursing home, etc.)	socio-economic status if available	health status & physical function if available	Other demographic data	Technology, computer or internet use / literacy	Characteristics detail (adequate / partially described / mostly missing)	Contrast between what the DT is intended for and the participants involved	Exclusion of certain older adults	Exclusion if not tech users	Exclusion if not physically active or healthy (including sensory)	Exclusion due to psychological or cognitive conditions	Exclusion of People with dementia	Exclusion above certain chronological age	Type of DT and what it is meant for	Type of DT - recoded	Context of DT use
Visualization of Cardiac Implantable Electronic Device Data for Older Adults Using Participatory Design	Ahmed, R.; Toscos, T.; Ghahari, R. R.; Holden, R. J.; Martin, E.; Wagner, S.; Daley, C.; Coupe, A.; Mirro, M.	2019	Applied Clinical Informatics	USA	Participatory design (PD) session for this study. Report about focus groups in a prior stage that also included a survey that included: a demographics form, the Altarum Consumer Engagement (ACE)27 scale and the Newest Vital Sign (NVS).(health literacy scale).	This article describes the process and results of utilizing PD, as part of a larger design study, to engage individuals in patient-driven development of a CRT RM data dashboard intended for use in an electronic health record patient portal or mobile application... The present work was executed with the goal of creating a dashboard prototype to be evaluated in future usability testing sessions.	"Participatory design is both design and research—it uses research methods (e.g., ethnographic observations, interviews, analysis) to iteratively construct a design, and participants’ interpretation of the process and result is an essential aspect of the methodology.16 Prior research has shown that PD can success fully engage older adults indesignwork.15,18. Though older adults are stereotyped as…	Focus groups PD activity Altarum Consumer Engagement (ACE) scale, and the Newest Vital Sign (NVS)	Participatory design	yes	9 older adults: 7 patients with HF and implanted CRT devices, and 2 of their informal caregivers.	9	informal caregivers	"Participants for the PD session were recruited from within the sample of aforementioned focus group participants. During the prior focus group phase, 24 participants (16 patients and 8 informal caregivers) were recruited from a large not-for-profit cardiology clinic in the Midwest... A research nurse (author S.W.) screened these records for patients with HF with reduced ejection fraction. Patien…	"Sample size and not culturally and education wise diverse"	1								67 (range 65-69),	67	9	65	69	n.a	No	"Participants were seven older adults with HF (five males, four females) and two informal caregivers (one male, one female)."	0.444	7/9 Trade/ some college, 1/9 high school, 1/9 no answer	Community dwelling	predominantly white Caucasian (n=8)	7 cardiac patients	rated their ability to use a computer/the Internet as “average” or “good” (n=7) Employment (7/9 retired, 1/9 full time job, 1/9 unable to work)	1	adequate	no	no						Digital dashboard to be used via a patient portal or app, giving access to information on a cardiovascular implantable electronic device (CIED). Thus to involve patients in monitoring their own condition.	Online platform or app for monitoring health, telecare or services information	Care or healthcare – specific medical condition cardiovascular
Usability evaluation for the Amulet Wearable Device in rural older adults with obesity	Batsis, John A.; Zagaria, Alexandra; Kotz, David F.; Bartels, Stephen J.; Boateng, George G.; Proctor, Patrick O.; Halter, Ryan J.; Carpenter-Song, Elizabeth A.	2018	Gerontechnology	USA	qualitative study including both semi-structured interviews and focus groups between October 2016 and April 2017.	"Our goal was to evaluate the potential for Amulet (wearable - smart watch)29, an open-source mHealth platform that has the ability to load custom-made applications for specific populations to support a health-behavior intervention."	User centered design	Semi-structured interviews Focus groups Heuristic evaluation and Cognitive walk-through Think aloud	User-centered design	yes	29 patient participants, 7 clinicians and 4 community leaders were interviewed.	29	7 clinicians and 4 community leaders	We recruited participants from a rural, primary care academic practice at Dartmouth-Hitchcock Medical Center...that center serves over 4,000 patients aged over 65 in primary care. Posts on institutional, academic (through Dartmouth College and Dartmouth-Hitchcock and community based (@vitalcommunities.org) lists services disseminated this study information).	"limitations including the non-random sample. We also caution against generalizing our results to other settings (e.g., non-rural, more ethnically/racially diverse, lower education). Our participants had previous experience in using smartphones and computers; those who are technology-naïve may have different responses. Findings were obtained within an interview setting, and reactions may differ i…			1	1		1		1	Mean age 72.9±4.6, (46.7±12.1 for clinicians, and 64.3±8.7 for community leaders)	72.9	29	n.a	n.a	n.a	No Inclusion criteria of over 65	Majority Female (nothing else stated)	n.a	n.a	Community dwelling	Majority "white race", in all groups.	Obese (all patients). Mean BMI of patients 32.9±2.5	n.a		partially described	no	no						Wearable mhealth device to track body biomarkers. Looks like a smartwatch. Authors define 'Amulet' as: "an open-source mHealth platform that has the ability to load custom-made applications for specific populations to support a health-behavior intervention."	Wearable for biomarker, lifestyle monitoring or tracking	Care or healthcare – biomarker, lifestyle or safety monitoring
Designing for Suburban Social Inclusion: A Case of Geo-Located Storytelling	Bengs, A.; Hagglund, S.; Wiklund-Engblom, A.; Staffans, S.	2015	Interaction Design and Architectures	Finland	The study is framed as design research, as research is aimed to feed into a design process, giving directions and validating design choices. By employing a user-centered design process, and by drawing on the theory of experience design as well as principles of persuasive technology. Specifically Semi-structured individual interviews -qualitative content analysis..	In this article, we explore the potential of caches consisting of local stories, in the context of social inclusion and well-being of senior citizens. Our ultimate goal was to design for positive and meaningful experiences, which fulfill fundamental needs related to social inclusion and wellbeing, through the use of technology.	Experience design and The User-Centered Design (UCD) process as well as principles of persuasive technology.	Semi-structured interviews Literature review Written cache logs	Experience design User-Centered Design (UCD) Persuasive technology	not indicated Informed consent is mentioned and voluntariness mentioned	Study consists of five phases, phase 1-4 not further detailed; last phase: n=6	6	"experts" but not clearly stated	Only mentioned for user experience study (4.1): participants were recruited through geocaching courses. The participants in the background study (phase 1) were also informed about this study, however, only one senior decided to participate.	no									range 65-75	n.a	n.a	65	75	n.a	No	50% / 50%	0.5	n.a	Community dwelling	n.a	n.a	n.a		mostly missing	no	no						Interactive -geographical story digitalized game - "geocaching is an activity or game that involves seeking out hidden artefacts or caches using GPS (Global Positioning System)." Intended to enhance social inclusion and well-being.	Online platform or app for Leisure and social activity	Leisure and social activity
Using Human-Centered Design to Build a Digital Health Advisor for Patients With Complex Needs: Persona and Prototype Development	Bhattacharyya, O.; Mossman, K.; Gustafsson, L.; Schneider, E. C.	2019	J Med Internet Res	Canada	In-depth interviews were used to develop personas and use cases, and iterative feedback from participants informed the creation of a low-fidelity prototype of a digital health advisor.	The goal of the research was to identify unmet needs and key features of a general digital health advisor for frail elderly and people with multiple chronic conditions and their caregivers	"Human-centered design (HCD) has been used to develop many transformative ICT solutions, is routine in a range of industries, and is increasingly applied in health care [10,18-27]. User-centered design. HCD is a problem-focused method that emerged from the fields of industrial design and (more recently) software development [28-30]." Also referred to as 'design thinking': Strengths of design thin…	In-depth interviews Personas and use cases	Human-centered design (HCD) Design thinking	not indicated	8 patient-caregiver pairs of people with multiple chronic conditions or "frail elderly", Interviews with experts (num not indicated), and mapping the workflow of 3 care managers with similar patients	8	"Experts" and case managers - policymakers; regulators; clinicians; experts in informatics, advertising, and health services; patient advocates; technology industry executives; and health system leaders	n.a	no									n.a	n.a	n.a	n.a	n.a	n.a	No	n.a	n.a	n.a	n.a	n.a	multiple complex health conditions	n.a		mostly missing	Cannot be determined due to very missing characteristics	Cannot be determined						Digital health advisor that could meet the needs of HNHC (High Need High Cost) patients.	Online platform or app for decision making or advising	Care or healthcare – decision making, digital advising, caregiving or information
HABITAT: An IoT Solution for Independent Elderly	Borelli, E.; Paolini, G.; Antoniazzi, F.; Barbiroli, M.; Benassi, F.; Chesani, F.; Chiari, L.; Fantini, M.; Fuschini, F.; Galassi, A.; Giacobone, G. A.; Imbesi, S.; Licciardello, M.; Loreti, D.; Marchi, M.; Masotti, D.; Mello, P.; Mellone, S.; Mincolelli, G.; Raffaelli, C.; Roffia, L.; Salmon Cinotti, T.; Tacconi, C.; Tamburini, P.; Zoli, M.; Costanzo, A.	2019	Sensors (Basel)	Italy	"In order to define the HABITAT project framework, a qualitative and quantitative benchmarking was carried out to investigate the correlation between several IoT-based services for Home Care and the corresponding satisfaction levels of the final users [31]... Moreover, at the end of the process, the project was analyzed and tested through the heuristic evaluation of Nielsen, which assesses the ov…	"HABITAT project main goal was to develop and test an IoT based platform which allows to realize assistive, reconfigurable home places and also capable to progressively adapt to the needs of their inhabitants with a natural interface, which can allow the platform functioning in complete absence of complex procedures. To this purpose, a platform with re-configurability and interoperability feature…	User-Centered Design (UCD) Methodology. The HABITAT project must provide older people with devices and interfaces particularly user-friendly, as design for elderly requires. Therefore, UCD [32,33] was considered as the right approach for this research project, addressed to particular users characterized by peculiarities that affect performances related to usability of products commonly used by mo…	Interviews Focus groups Co-design workshops Heuristic evaluation	User-Centered Design (UCD)	not indicated	Only detailed for one usability phase: n=19	19	Caregivers	n.a	no									"About 55-83 (care givers and self-sufficient seniors)"	n.a	n.a	55	83	n.a	No	n.a	n.a	n.a	not clear: "The final system has been tested on both final users (self-sufficient and non-self-sufficient seniors) and caregivers. And was tested in a day-care center."	n.a	not clear - "The final system has been tested on both final users (self-sufficient and non-self-sufficient seniors) and caregivers."	n.a		mostly missing	no	Cannot be determined - involvement too vaguely described						"Smart home sensor based DT - HABITAT (Home Assistance Based on the Internet of Things for the Autonomy of Everybody) is a... developed and experimented an IoT-based platform for assistive and reconfigurable spaces, integrating different IoT technologies... the following everyday objects were provided with sensors and actuators: Wall light for indoor localization; Armchair for sitting posture mon…	Smart home sensors or appliance	Care or healthcare – biomarker, lifestyle or safety monitoring
The Design of New Technology Supporting Wellbeing, Independence and Social Participation, for Older Adults Domiciled in Residential Homes and/or Assisted Living Communities	Cahill, J.; McLoughlin, S.; Wetherall, S.	2018	Technologies	Ireland	"research adopts a stakeholder evaluation approach to requirements elicitation and user interface design. Specifically, the study design combines several qualitative human–machine interaction (HMI) design frameworks/methods, including realist ethnography, scenario-based design, persona-based design, and participatory design." "forty-seven interviews have been undertaken (external stakeholders: N …	"The objective of this study is to identify and validate the requirements for new assisted-living (AL) technology facilitating wellness, independence and social participation, for older people domiciled in residential homes and/or assisted-living communities [31,32]. In this regard, three research questions are defined Q1: What are the requirements for new technology facilitating wellness, indepe…	"As defined in ISO 6385, human factors concerns “the practice of designing products, systems, or processes to take proper account of the interaction between them and the people who use them” [33]... Human factors research is being undertaken in parallel to this product development/elaboration. In this context, there is a requirement to (1) provide ongoing feedback to the product team, (2) define …	Literature Review Interviews Observations Personae and scenarios Co-design and Evaluation sessions	Human factors Human–machine interaction (HMI) design Personae-based design Scenario-based design Participatory design Co-design	yes	n=11	11	Internal stakeholders (N = 9) include members of the assisted-living project/research team (i.e., human factors researchers, user experience designers, developers, product owners, nurses and experts in health informatics). Additional external: 7 family members, 5 experts in ageing/dementia, 1 ICT expert, 4 nurses, 5 representatives spanning two “care for the elderly” day services, 3 representativ…	End users include older adults living independently with/without care in the home, potentially living with one or more morbidities, with different levels of functional and cognitive ability and an age range of between 60 to 90 years.	Gender bias mentioned - 10/11 are female		1							age range of between 60 to 90 years Mean age = 79.36	79.36	11	60	90	n.a	No	10/11 female	0.91	n.a	Participants from the community (living independently), but the context is more about residential homes and/or assisted-living communities.	n.a	"End users include older adults living independently with/without care in the home, potentially living with one or more morbidities, with different levels of functional and cognitive ability."	n.a		adequate	Yes Participants from the community (living independently), but the context is more about residential homes and/or assisted-living communities.	no						Care management and monitoring technology for the context of residential and care homes. tablet solution and associated sensor kit Overall, the tablet solution and sensor kit supports the resident experience—enabling (a) residents, (b) family members and (c) all staff in the residential home to be involved in care.	Smart home sensors or appliance	Care or healthcare – biomarker, lifestyle or safety monitoring
Creating New Technologies for Companionable Agents to Support Isolated Older Adults	Candace L. Sidner; Timothy Bickmore; Bahador Nooraie; Charles Rich; Lazlo Ring; Mahni Shayganfar; Laura Vardoulakis	2018	ACM Transactions on Interactive Intelligent Systems	USA	Pre phase not detailed, but sounds mainly quantitative + qualitative. The evaluation phase included Quantitative and qualitative: In addition to the questionnaires given at intake and debrief, participants were given diary sheets to fill after each interaction with the system. These diary sheets consisted of four 5-point Likert scale questions that assessed their mood and relationship with the ag…	This article reports on both the user studies and the technology built to use Always On agents, both virtual and robotic.	Human centered computing (only mentioned in the key words). A detailed set of use cases, a methodology from software engineering, guided the development of the AlwaysOn system for its engagement and dialog needs. In this approach, one identifies at the beginning of the design process a collection of archetypal behaviors (the “use cases”) that the system should support and then evaluates the imple…	Wizard of Oz (WOZ) study Use cases Questionnaires: PAR-Q (To assess physical health status) [52], PHQ-2 (To assess mental health status) [25] Social Support Questionnaire [32], UCLA Loneliness Questionnaire [45], SF-12 Health Status [7], General Happiness [26] ABC Questionnaire for Affective Benefits [35] Relationship Closeness Inventory [3]	Human-centered computing	not indicated Informed consent is mentioned (p. 17:18)	2 Pre phase studies: 12 older adults in each phase. Evaluation phase: 44 adults, 36 after drop-out: in three conditions (robot = 8, control = 10, agent = 18)	60	n.a	Recruitment for the study occurred over the course of one year through craigslist’s posts, fliers, presentations at local community centers and mailed recruitment letters. These efforts resulted in 75 responses, of which 44 were found eligible for the study. To be eligible, participants need to be at least 55 years old, live alone, not exhibit major depressive symptoms (below a 3 on the PHQ-2 mea…	no									2 Pre phase studies: ages 56–73 & 56-75 Evaluation phase: Mean: 66, SD: 7.89 Age range 55-91	66	36	55	91	n.a	No Inclusion criteria of over 55	2 Pre phase studies: 10 women, 2 men. 2nd study 1 man 11 women Evaluation phase: Not mentioned	0.88	2 Pre phase studies: generally well educated (all but 1 had some college) - 1st study Evaluation phase:	Community dwelling 2 Pre phase studies: Living alone Evaluation phase: Isolated older adults	n.a	Inclusion criterion: not exhibiting major depressive symptoms, health enough to exhibit PA	2 Pre phase studies: who lived alone. They scored an average of 38.6 (SD 8) of a possible 80 on the UCLA loneliness instrument [45], indicating overall low levels of loneliness - 1st study only. Evaluation phase: isolated older adult		partially described	Yes The target group is "isolated older adults" this should be available regardless of health/ physical ability, as this might often be the reason of isolation.	yes with depression or not healthy enough to engage in basic physical activity		1	1			AlwaysOn project - development of capabilities for (on-screen) virtual agents and robots (Reeti) to support isolated older adults in their homes. The agents are “AlwaysOn agents,” meaning that they are available to their human partner at any time the human user is present by means of various sensing mechanisms that are built into the agent. The agents use dialog as a means of communicating with t…	Robots or virtual agents for social and physical support	Care or healthcare – assistance, physical or social support
Detecting falls at home: User-centered design of a pervasive technology	Chaumon, Marc-Eric Bobillier; Cuvillier, Bruno; Body, Salima; Cros, Florence	2016	Human Technology: An Interdisciplinary Journal on Humans in ICT Environments	France	Mix of methods - interviews, focus groups, observations	we describe the design process for a new pervasive technology (CIRDO). The aim of this technology is to detect falls (via audio and video sensors) and to alert the elderly's family or caregivers.	User centered design. Addressed in the discussion (perhaps for future development: "As part of a participatory-design-through-use protocol (He & King, 2008), it would be valuable to adjust the system according to feedback from the field regarding the location of the sensors and the level of fall-scripts detection. This can be achieved by taking into account conduct adjustments and daily risk evol…	Interviews Focus groups Observations Personas method Wizard of Oz	User-centered design Participatory-design-through-use Living lab approach	not indicated consent is also not indicated. - though many methods are used including observations and video recording.	n=63	63	19 family caregivers, 19 professionals.	not clearly mentioned from where.	Small sample size for some stages in which only 2-6 participants where used.	1								84 (range 82-92)	84	63	82	92	n.a	No	88% female	0.88	n.a	Community dwelling "Respondents lived alone at home or in independent living communities."	n.a	n.a	n.a		adequate	no	no						The aim of this technology is to detect falls (via audio and video sensors) and to alert the elderly's family or caregivers.	Smart home sensors or appliance Online platform or app for caregiving	Care or healthcare – biomarker, lifestyle or safety monitoring
Home-Based Adapted Physical Activity by Means of a Motivational Aide Solution	Chevalier, L.; Voilmy, D.; Chkeir, A.; Duchene, J.	2018	IRBM (Innovation and Research in BioMedical engineering)	France	Participatory design. Use of collective interviews during mock-ups and "several brief mini-usage scenarios"	Motiv@Dom project is to create motivational and enjoyable solutions to help seniors to practice an adapted OR appropriate physical activity at home.	participatory design "Faithful to the Living Lab approach, this project has adopted a user-centered and participative strategy. The users are involved throughout the design process of the Motiv@Dom solution, from the first ideas to the evaluation of the final product." "The Living Lab method adopted in this study favors participatory design, to be sure that the solution developed and aimed at a p…	Collective interviews Mock-ups Brief mini-usage scenarios	Participatory design Living Lab approach defined as a co-operative approach	not indicated	n=12	12	n.a	Not clearly indicated. Seems to be through partnerships in a living lab setting.	no									62-80	n.a	n.a	62	80	n.a	No	8 women (66%) 4 men	0.66	n.a	Community dwelling	n.a	with no neurological or sensory deficiencies	n.a		partially described	Yes	yes with neurological or sensory deficiencies		1	1			"The new health challenge is to put in place preemptive solutions to slow down the increased fragility and isolation of our seniors/senior citizens." "The Motiv@Dom project fits this need exactly, within the framework of keeping people at home, independent and in good health by means of preventative actions such as the practice of appropriate physical activities." This includes a user interface t…	Online platform, app and/or devices for physical or cognitive activity or rehabilitation Online platform or app for communication	Care or healthcare - physical or cognitive activity or rehabilitation
Usage of an Exercise App in the Care for People With Osteoarthritis: User-Driven Exploratory Study	Danbjorg, D. B.; Villadsen, A.; Gill, E.; Rothmann, M. J.; Clemensen, J.	2018	Jmir Mhealth and Uhealth	Denmark	Inspired from participatory design - Data were collected through focus groups and workshops, and analyzed by Malterud’s systematic text condensation	This study aimed to identify mental and physical barriers and motivational and social aspects of training at home, and to test or further develop an exercise app	Participatory design	Focus groups Cultural probes and diary (user testing) Mock-up workshops	Participatory design	yes	n=6	6	n.a	The participants were recruited from Slagelse municipality (Denmark) where exercise is offered to people with OA via the Good Life with osteoarthritis in Denmark (GLA:D) project. The sampling was purposive sampling. One author (AV) facilitated the contact to the supervising physiotherapist. The inclusion criterion was as follows: the participants had to have experiences with training and have an …	"The limitation of this study is that it was a small-scale study; however, most qualitative studies are typically small-scale."	1								No data on age	n.a	n.a	n.a	n.a	n.a	No	4 female (66%) 2 male	0.66	n.a	n.a	60% "old age pensioner" 40% Employed	People with Osteoarthritis that Exercise on a daily basis or daily activities such as walking the dog	Daily exercise, surgery		mostly missing	no	yes purposive sampling - indicated that only people who exercise on daily basis		1				Exercise App in the Care for People With Osteoarthritis. In 2014, an exercise app (Therapeutical exercise [There-ex]) (There-Ex APS, Denmark) targeting people with OA was brought to market in both iOS and Android versions. The developers were an orthopedic surgeon and a physiotherapist. Their concept for the app was to compile general OA recommendations of exercise and its monitoring into a solut…	Online platform, app and/or devices for physical or cognitive activity or rehabilitation	Care or healthcare – specific medical condition Osteoarthritis
The Digital Heart Manual: A pilot study of an innovative cardiac rehabilitation programme developed for and with users	Deighan, C.; Michalova, L.; Pagliari, C.; Elliott, J.; Taylor, L.; Ranaldi, H.	2017	Patient Education and Counseling	UK	a mixed method design involving expert review, observation, survey and interviews across two phases to assess participant’s perceived acceptability, usability and accessibility of the D-HM. Data triangulation was used to develop a rich picture of participants’ responses to the concept and prototype.	The primary aims of the project were to assess the acceptability, accessibility and usability of the D-HM prototype to patients and cardiac nurses to optimize the intervention and user engagement.	employing a user-centered approach "The project highlighted the value of promoting user involvement at early stages of development. Collaboration with end users of the HM programme has helped to ensure that the final version of the digital resource is relevant and tailored to meet the needs of future cardiac rehabilitation patients. Such an intervention is expected to enhance users’ engagement an…	Expert review Observation Usability and Accessibility Questionnaire Semi-structured telephone interviews	User-centered approach	"Project approval was granted by the Quality Improvement team (NHS Lothian) and was considered a service evaluation."	n=28	28	Expert: specialist development team, which included a health psychologist, senior nurse manager, specialist cardiac rehabilitation nurse, assistant psychologist, usability assessor, academic expert in eHealth and external IT experts	"PRs were recruited through community cardiac support groups and HM coordinators at NHS health boards. HPs were identified and recruited using the HM database of trained facilitators and via HM coordinators." "Inclusion criteria for PRs were: history of MI or revascularization, completion of a cardiac rehabilitation programme over six months ago, stable condition and access to any technological d…	"Patients immediately post MI/revascularisation were not included in the study for ethical reasons given the developmental stage of the project."									The mean age of the study sample (n = 28) was 61 years (42–77 years).	61	28	42	77	n.a	No	Total sample 5/28 29%	0.29	n.a	Community dwelling	n.a	"Original diagnosis of PRs were recorded as MI (n = 5), non- MI (n = 10) or no diagnosis (patient’s partner) (n = 2). All PRs attended a cardiac rehabilitation programme at least six months prior to recruitment. Table 3 summarizes characteristics of the study population."	Individuals varied in age, confidence and experience using digital technology."	1	Adequate	no	yes Those without "access to any technological device (e.g. computer, tablet) with an internet access."	1					E-health website platform of The Heart Manual (NHS Lothian) [11] is an individually tailored six-week cardiac rehabilitation intervention for patients recovering from acute Myocardial Infarction (MI) and/or revascularisation	Online platform, app and/or devices for physical or cognitive activity or rehabilitation	Care or healthcare – specific medical condition Cardiovascular
The multi-modal interface of Robot-Era multi-robot services tailored for the elderly	Di Nuovo, A.; Broz, F.; Wang, N.; Belpaeme, T.; Cangelosi, A.; Jones, R.; Esposito, R.; Cavallo, F.; Dario, P.	2018	Intelligent Service Robotics	Italy, Sweden (2 main test sites in living labs) & UK	The user-centered design process and experimental evaluation in realistic environments included one preliminary study (step 0) to define user requirements for the design - series of focus groups and workshops (detailed elsewhere). Two experimentation sessions	This paper presents the experience gained within the EU FP7 ROBOT- ERA project towards the objective of implementing easy-to- use and acceptable service robotic system for the elderly. In particular, we detail the user-centered design and the experimental evaluation in realistic environments of a web- based multi-modal user interface tailored for elderly users of near future multi-robot services.	"User-centered design. In designing for older people, a designer needs to deliberately discard assumptions that the people being designed for are similar to the designer. This makes involvement of representative older people in the design process extremely important."	Focus groups and workshops Realistic experimentation Questionnaires, System Usability Scale (SUS)	User-centered design	not indicated More so, they took videos of participants while using the robot. Not clear if they informed older adults. see page 119: During the interaction sessions, a high-quality video was recorded to qualitatively analyze user behavior in terms of interaction modalities. The camera was out of sight of the subject and mounted on a tripod in such a way that it provided an overview of the experi…	(Started with 82) But only 72 participants were able to participate in all sessions and to complete the entire experimentation. Withdrawals were usually motivated by health-related issues after the first session.	72	n.a	During the experimentation phases of the Robot-Era prototypes, more than 100 elderly volunteers were involved and 82 were selected to participate in the realistic experimentation according to the following inclusion criteria: (i) retired and over 65 years old; (ii) able to live independently; (iii) with no, low or mild health impairments, cognitive and/or motor deficits; (iv) living alone or with…	"These circumstances affected the total number of people volunteering for the experimental phase, which was lower than planned, and biased their representation compared to the typical population [30]."	1								77.6 years (range 63–97).	77.6	72	63	97	n.a	No Inclusion criteria of over 65	51 female (70.8%) 31 male	0.71	The average education level was secondary school education, only 12% (N =10) had a university degree.	Community dwelling (inclusion criteria) able to live independently, living alone or with relatives but without a dedicated career.	n.a	with no, low or mild health impairments, cognitive and/or motor deficits	If we split the participants according the test sites, the three sub-samples have different distributions in terms of age (Swedish were older), education (English had a higher level of education) and experience with technology devices (more Swedish and English owned and used smartphones and/or tablets regularly).	1	Adequate	Yes	yes with no, low or mild health impairments, cognitive and/or motor deficits		1	1			Socially Assistive Robotics (SAR) has been defined [24] to identify those service robots that provide assistance through social interaction but without the necessity of physical contact with the user. a multi-modal user interface (MMUI), which targets a more intuitive human way of interacting with machines, by means of speech, gestures or other modalities, that may be preferred over unimodal inte…	Robots or virtual agents for social and physical support Online platform or app for communication	Care or healthcare – assistance, physical or social support
Agile Co-Creation for Robots and Aging (ACCRA) Project: new technological solutions for older people	D'Onofrio, G.; Fiorini, L.; de Mul, M.; Fabbricotti, I.; Okabe, Y.; Hoshino, H.; Limosani, R.; Vitanza, A.; Greco, F.; Giuliani, F.; Guiot, D.; Senges, E.; Kung, A.; Cavallo, F.; Sancarlo, D.; Greco, A.	2018	Eur Geriatr Med	France, Netherlands, Italy, and Japan	For needs analysis - qualitative approach consisting of in-depth interviews.	to enable the development of advanced ICT Robotics-based solutions for extending active and healthy aging in daily life by defining, developing and demonstrating an agile co-creation development process.	agile co-creation development process. It can be considered an innovative approach, which aims to build a new framework on how to conduct these kinds of research experiences, taking into account and identifying the needs of the older people experiencing loss of autonomy, positioning them and their caregivers in the heart of the creation process. The proposed approach identifies four different pha…	In-depth interviews Co-creation session Experimentation testing Sustainability analysis	Agile co-creation	yes	90 older adults, 47 informal caregivers, 78 formal caregivers, in all sites and tested scenarios combined.	90	informal and formal caregivers	"For what concerns the co-creation sessions, the participants (i.e., older people and formal/informal caregivers) were recruited by the different care organizations. Health care professionals explained the goals of the project... we have used the following recruitment criteria: (1) for mobility: age => 60 years, the and presence of mobility issues assessed by Older Mobility Scale (EMS) with a sco…	Small sample mentioned but not as a limitation due to the phase of the design.									n.a	n.a	n.a	n.a	n.a	n.a	No Inclusion criteria of over 60	n.a	n.a	n.a	n.a	n.a	n.a	n.a		mostly missing	no	the absence or mild level of cognitive impairment assessed by Mini Mental State Examination (MMSE) with a score = 24			1			"ACCRA project (Agile Co-Creation for Robots and Aging) with the aim to enable the development of advanced ICT Robotics-based solutions for extending active and healthy aging in daily life by defining, developing and demonstrating an agile co-creation development process. assistive robots, especially in terms of impact in support activities, cognitive stimulation, inclusion and reduction of lonel…	Robots or virtual agents for social and physical support	Care or healthcare – assistance, physical or social support
Applications of Paper and Interactive Prototypes in Designing Telecare Services for Older Adults	Duh, Emilija; Guna, JoÅ¾e; PogaÄnik, MatevÅ¾; Sodnik, Jaka	2016	Journal of Medical Systems	Slovenia	Participatory design, interviews, workshops	one of its main goals was to find out how to improve the user experience of telemedicine and telecare solutions in such way they will be attractive and easy-to-use for elderly people. The research questions focused on understanding the difference in the participatory design approach when older adults use paper prototypes vs interactive prototypes, and the difference when older adults use interact…	Participatory design approach. The main aim of participatory design is to find a way to involve users in research and design activities that may impact their life and work. Therefore, participatory design approaches present a shift in attitude from designing for users (user-centered design processes) towards designing with users [3]. in conclusion the authors say: Conventional user-centered and p…	Interviews User scenarios Paper prototyping workshops Interactive prototype testing	Participatory design	not indicated	Each of the field-trial had 12 to 18 participants. In total, 45 older adults living in Slovenia participated.	45	n.a	"The first field-trial was conducted in a nursing home for elderly people in Maribor, Slovenia. The management of the nursing home helped us with selecting and recruiting of residents with health conditions appropriate for this study people, older than 65 years, affected by general age-related changes, but not suffering from special diseases, such as: dementia, glaucoma of Parkinson disease."	no									64-91	n.a	n.a	64	91	n.a	No	Eighteen residents, two male and 16 female participants took part in the field-trial. In 2nd nursing home - Fourteen residents, one male and 13 female participated in this field trial. The rest from the community - gender not detailed…	0.91	n.a	Community dwelling and nursing homes. 32 of whom were nursing home residents and 13 were living independently at home.	n.a	"recruiting of residents with health conditions appropriate for this study - people, older than 65 years, affected by general age-related changes, but not suffering from special diseases, such as: dementia, glaucoma of Parkinson disease."	n.a		partially described	Yes (described as aiming for people not in nursing homes but the sample is mainly from there)	not suffering from special diseases, such as: dementia, glaucoma of Parkinson disease		1	1			CareMe prototype telecare service for supporting older adults with remote telecare services. The CareMe solution targets older adults who are capable of living independently and outside of a dedicated medical institution or a nursing home, but require occasional medical attention, and formal or informal care.	Online platform or app for monitoring health, safety, telecare or services information Online platform or app for communication	Care or healthcare - support for telemedicine
A Virtual Agent to Support Individuals Living With Physical and Mental Comorbidities: Co-Design and Acceptability Testing	Easton, K.; Potter, S.; Bec, R.; Bennion, M.; Christensen, H.; Grindell, C.; Mirheidari, B.; Weich, S.; de Witte, L.; Wolstenholme, D.; Hawley, M. S.	2019	J Med Internet Res	UK	2 co-design workshops and a proof-of-concept implementation (usability testing) of an autonomous virtual agent with natural language processing capabilities. Workshop activities were conducted on paper and were additionally captured in photograph and video format. Data from Workshop 1 on the challenges of daily living were analyzed using content analysis techniques [31] to determine the scenarios…	"This study aimed to co-design the content, functionality, and interface modalities of an autonomous virtual agent to support self-management for patients with an exemplar long-term condition (LTC; chronic pulmonary obstructive disease [COPD]). Detailed goals: To co-design the core functionality of the system by identifying common problems faced when (self-)managing COPD, along with the solutions…	Co-design "These methods were adapted from the work of the UK National Institute for Health Research (NIHR) Collaboration for Leadership in Applied Health Research and Care Yorkshire and Humber [25] Translating Knowledge into Action theme. They encourage a creative co-design approach to enable meaningful participation by all key stakeholders: an approach based on the principles of service design …	Co-design workshops Case scenarios, personas System Usability Scale (SUS) questionnaires	Co-design Co-production Service design Double diamond model	not indicated	In the 1st co-design workshop N=5 older adults (1 dropout in the 2nd workshop) and 6 health professionals (4 in the 2nd workshop). 3 additional adults for the testing phase (total 8)	8	healthcare professionals (all female, working across general practice, secondary care respiratory services, and specialist mental health care.)	"Individuals with lived experience were identified through the local British Lung Foundation Breathe Easy support group. A researcher (KE) attended the support group sessions and presented the research to members, along with information sheets. Interested individuals emailed the study lead (KE) to sign up for the workshops... a snowball sampling technique was adopted, with senior managers forward…	"our findings were limited by the small sample of white, British, medically stable, regional participants recruited."	1		1	1	1				Participants had a median age of 82.5 years (range 69 to 86 years)	n.a	n.a	69	86	82.5	No	male=2 female=3	0.6	n.a	Community dwelling	n.a	An individual with a self-reported diagnosis of COPD (had been diagnosed with COPD for an average of 10.5 years) or chronic lung disease, medically stable, and with a self-reported experience of emotional symptoms in relation to their LTC.	n.a		adequate	no	no						autonomous computerized (virtual AI) agent for supporting people with comorbid physical LTCs and mental health problems (exemplar chosen COPD).	Robots or virtual agents for social and physical support	Care or healthcare – assistance, physical or social support
Designing a social and assistive robot for seniors	Eftring, H.; Frennert, S.	2016	Zeitschrift für Gerontologie und Geriatrie	Sweden, Austria and Greece	various methods - introduction workshops to understand needs, questionnaires, interviews, concept generation activities, mock-up study, lab and home trials with prototype.	To report the development of the social assistive robot part of the HOBBIT project.	"Designing assistive devices and elicitation of user requirements are not trivial, especially not for a relatively unknown device like a social assistive robot where the user’s understanding of the functionality and appearance is biased by robots appearing in movies. Furthermore, the designer needs to understand the life situation of the user. Hence, the designer and the user need to inform and i…	Workshops Questionnaires Interviews Concept generation activities - experience prototyping and participatory design workshops Mock-up study Lab and home trials with a prototype Wizard of Oz technique	Iterative innovation process Design thinking approach Living laboratory setting	yes	Introduction workshops to understand needs - n=14 (7 men 7 female age 65-86), questionnaires (n=36 no additional data), interviews (n=14, 3 men, 11 women, age 65-86 and 6 informal caregivers - 3 men, 3 women), concept generation activities (n=18, age 69-84, no gender detail), mock-up study (n=7, 2 men, 5 woman age 72-76, lab (n=49) and home trials with prototype (n=18)	156	6 caregivers, designers.	target group 70+ living alone. The selection criteria also included minor, moderate and severe vision, hearing and/or mobility impairments. In questionnaire phase: out of approximately 100 seniors at a seminar about the HOBBIT project at Lunds Senioruniversitet (Universityof theThird Age). In home trail phase: seniors who were (1) living alone, (2) aged 75 + years and (3) who had fallen sometime …	no									report not consistent - see sample	n.a	n.a	65	86	n.a	No Inclusion criteria of over 70 and in one phase over 75	report not consistent - see sample (calculated according to partial data)	0.63	n.a	Community dwelling	n.a	mainly living alone with a risk of falling (or already experienced a fall	n.a		partially described	no	no						"social assistive robots is one approach with the intention of preventing as well as detecting falls as early as possible in order to reduce the consequences of a fall."	Robots or virtual agents for social and physical support	Care or healthcare – biomarker, lifestyle or safety monitoring
FMT: A Wearable Camera-Based Object Tracking Memory Aid for Older Adults	Franklin Mingzhe Li; Di Laura Chen; Mingming Fan; Khai N. Truong	2019	Proceedings of the ACM on Interactive, Mobile, Wearable and Ubiquitous Technologies	Canada	Formative study. Interviews in the first phase. In the second (user test) there is an experimental/observational part and a post use semi structured interview part.	Thus, before developing a robust prototype and conducting a deployment study with such a system, we conducted an exploratory study that examined the following research questions: RQ1. Whether object-based video clips captured from a body-worn camera every time objects of interest are found within its field of view could help older adults recall the state of an object or past interactions with thi…	Human-centered computing (Mentioned only the keywords Concept) Formative study	Interviews Experimental/ observational study	Human-centered computing	not indicated	Stage 1: n=12 Stage 2: n=12	24	n.a	Stage 1: not indicated. Stage 2: Participants were recruited through posted advertisements on various public and private chat groups of senior communities on Facebook and WeChat. To be eligible for the study, participants were required to have experience with using smartphones. We compensated each participant 20 CAD for their time and involvement in this study.	no									Stage 1: age range from 72 to 80 years old (Mean = 76.8, s.d. = 2.59) Stage 2: over 65 years old (mean = 79.17, s.d = 3.51) range 73-84	79	24	72	84	n.a	No	Stage 1: 7 females (58.33%) Stage 2: 6 females (50%)	0.54	Participants’ education levels ranged from elementary school to undergraduate degrees.	Community dwelling	n.a	study 1: not mentioned; study 2: height mentioned (ranged from 145cm to 172cm (µ = 160.08, s = 8.47))	heights ranged from 145cm to 172cm (μ = 160.08, σ = 8.47)	participants had to have experience with smartphones	adequate	no	To be eligible for the study, participants were required to have experience with using smartphones	1					FMT (“Fiducial Marker Tracker") (Fig. 3), a real-time capture and access application [39] implemented on a mobile device that allowed older adults to recall past interactions with specific objects and states of objects.	Wearable for biomarker, lifestyle monitoring or tracking	Care or healthcare – assistance, physical or social support
Design of a Mobile Social Community Platform for Older Chinese People in Urban Areas	Gao, Q.; Ebert, D.; Chen, X.; Ding, Y.	2015	Human Factors and Ergonomics in Manufacturing & Service Industries	China	Qualitative - 2 phases of interviews	This article reported analysis, design, and validation of a mobile social application designed to help older Chinese people in urban areas to find nearby friends and meet for collective leisure-time activities (LTAs).	not detailed	Interviews	not detailed	not indicated	Preliminary study - 8 older Chinese people living in big cities, Main study - 100 interviews	108	n.a	"Recruited from the personal social networks of the research team." "Second phase - Fifty older people were recruited from Tsinghua Senior Citizen University (TSCU). Another fifty older people were from Chang’an Xincheng (CAXC), one of the largest residence communities within the fifth ring in Beijing, with the help of the community’s residents committee." "We targeted older people in urban areas…	no									ranging from 60 to 83 years (M = 71, SD = 7.5). Second phase - participants were from 55 to 79 years (M = 67.1, SD = 6.36),	67.38	108	55	83	n.a	No	50% females second phase 56% females	0.56	Two participants received only elementary school education, four received middle school education, and two had bachelor’s degrees. Second phase - mostly highly educated 45% with BA+ compared to 7% in the general population	Community dwelling	High income background.	we invited only those without serious physical or cognitive function impairments (e.g., paralysis, senile dementia)	All participants had a mobile phone for at least 2 years. However functions used were very limited. 2nd phase: and the majority of both groups have experience with mobile phones (98% of TSCU and 90% of CAXC) and computers (92% of TSCU and 62% of CAXC).	1	adequate	Yes	yes		1				A mobile social software, called LonelyNo, which helps older people to organize leisure-time activities with friends. The application facilitates the organization of leisure-time activities between older people with similar mobile social application for older people in urban areas in China.	Online platform or app for Leisure and social activity	Leisure and social activity
Inclusion of service robots in the daily lives of frail older users: A step-by-step definition procedure on users' requirements	Garcia-Soler, A.; Facal, D.; Diaz-Orueta, U.; Pigini, L.; Blasi, L.; Qiu, R. X.	2018	Archives of Gerontology and Geriatrics	Germany, Italy and Spain	We selected three different procedures in order to meet the users’ needs from different perspectives: (1) focus groups for gathering a broad point of view on their interests and opinion about our foreseen solutions; (2) interviews for qualitative and quantitative definition of users’ characteristics and needs, including Likert-type closed questions, but also why” and “how” questions open question…	objective of this paper is to document the iterative procedure used to identify, select and prioritize user requirements. Research question was: what type and which are the frail older user requirements’ to accept the integration of robotic solutions in their daily lives and homes?	"The present study was carried out in line with other similar methodologies used within the UCD, such as USERfit (Poulson, 1996) and the RESPECT User Requirements Framework (Maguire, Kirakowski, & Vereker, 1998)" "In this paper, we present the procedure used to identify, collate and prioritize the functional requirements of frail older adults in relation to receiving help and support from a semi-…	Focus groups Qualitative and quantitative interviews Ethnographic procedure	User-Centered Design (UCD) USERfit RESPECT User Requirements Framework	yes	Total 215. 104 "frail" older adults 36 primary caregivers 38 professional caregivers 37 health professionals	104	primary caregivers professional caregivers health professionals A multidisciplinary team, including psychologists, psychogerontologists, biomedical engineers and mechanical engineers, conducted the prioritization process.	participants were recruited through different SRS procedural phases for identifying user requirements	no									Mean age only given for first phase of FG - 80 years. Total age range for older adults 65-93 primary caregivers - 28-69 professional caregivers - 27-62 health professionals - 27-61	80	104	65	93	n.a	No	"frail" older adults - 75% female primary caregivers - 89% professional caregivers - 92% health professionals- 68%	0.75	n.a	Community dwelling "non-institutionalized people experiencing initial difficulties in activities of daily living"	n.a	"Frail participants were identified in each country by means of being categorized as frail by the different services involved in each country having heterogeneous conditions: hip, wrist or leg fractures, pain, mobility problems and other comorbidities."	n.a		partially described	no	no						The “Multi-Role Shadow Robotic System for Independent Living” (SRS) project has developed a remotely-controlled, semi-autonomous robotic system to be used in domestic environments. The robot was a wheeled mobile platform equipped with a robotic arm, capable to be operated through remote control to perform several tasks (such as grabbing objects, carrying objects and using adapted electric devices…	Robots or virtual agents for social and physical support	Care or healthcare – assistance, physical or social support
Co-construction of an Internet-based intervention for older assistive technology users and their family caregivers: stakeholders' perceptions	Gelinas-Bronsard, D.; Ben Mortenson, W.; Ahmed, S.; Guay, C.; Auger, C.	2019	Disability and Rehabilitation-Assistive Technology	Canada	Descriptive exploratory qualitative research design with individual semi structured interviews. Content analysis [31] was performed on the transcripts using a coding guide developed based on emerging concepts related to need identification and a risk analysis framework [10,32,33].	"This study aimed to identify older assistive technology users and family caregivers’ needs related to assistive technology procurement, and to explore how to offer remote support through an Internet-based intervention. As a preliminary step in the development process of the Internet based intervention, we carried out a study with two main objectives: To survey comprehensively the experiences and…	The program is based on a user-centered design [23,24] and uses an iterative approach for defining needs, co-designing innovation and testing it with potential users. This approach favors co-conception, which can increase the likelihood of adoption of technology by involving all stakeholders, i.e., all people that can affect or be affected by the intervention [25,26]. In this study, stakeholders …	Individual semi structured interviews Mock-up	User-centered design Co-design	yes	5 older users and 5 family care givers (of which 5 live with the person and also seem to be older persons)	9	AT users, family caregivers, clinicians, decision makers, community partners and researchers.	"A maximum variation purposive sampling [28,29] was used to provide information-rich cases and ensure insight from a heterogeneous sample of stakeholders belonging to six categories: AT users, family caregivers, clinicians, decision makers, community partners and researchers... AT users were eligible to participate if they were 65 years of age and over." "Clinical research coordinators of three r…	Sample size and gender: "Although our purposeful sampling allows for a large variation in terms of participants’ roles as stakeholders and experience with AT, the findings may not be generalizable to the larger AT user and the family caregiver population… It should also be noted that neither carers of people with cognitive impairments nor male family caregivers were recruited, which may limit the…	1	1							Older users - 75 (sd 8) family care givers 63 (sd 8)	75	5	n.a	n.a	n.a	No Inclusion criteria of over 65	40% female for older users, 100% female for care givers.	0.4	4/5 university, 1 /5 college - older users, 2/5 university for care givers.	Community dwelling	n.a	"The amount of help provided by family caregivers ranged from 4 to 50 h per week… all AT users and family caregivers’ care recipients were using AT supporting activity of daily living and instrumental activity of daily living. A third of them were also using communication AT and vehicle adaptations."	Perceived ICT literacy (4/10 experienced, 6/10 limited)	1	adequate	no	no						Internet based intervention offering remote monitoring, support and training to older adults and their family caregivers after the provision of assistive technologies. The mockup presented a password-protected portal offering (1) monitoring to new AT users and their family caregivers (2) remote counseling (if required) with their prescribing clinicians, (3) online training and (4) support.	Online platform or app for monitoring health, safety, telecare or services information	Care or healthcare – biomarker, lifestyle or safety monitoring
Development and Evaluation of a Mobile Application Suite for Enhancing the Social Inclusion and Well-Being of Seniors	Goumopoulos, C.; Papa, I.; Stavrianos, A.	2017	Informatics-Basel	Greece	Human centered design' consisting of: 1) two day workshop with experts (p. 4, no older adults); 2) questionnaire (n=69); also focus group is mentioned. Rather unclear design. The exploration of the practical needs and preferences of seniors was performed by using various research tools such as desk research, face-to-face interviews, focus groups, and on-line questionnaires (including TAM-3 questi…	"This paper presents the development and evaluation of Senior App Suite, a system created for assisting seniors’ personal independence and social inclusion." "..detailed methodology spanning the research, design, development and evaluation of a solution that aims to improve QoL of seniors while addressing open issues identified in related initiatives"	"adopting a user-centered design approach and performing system evaluation are necessary to claim and validate acceptability. Many researchers have emphasized the importance of involving prospective users in the design process of AAL applications [21,24,25,31,32]. In concert to this culture, our system development was grounded in the principles of human-centered design (HCD) approach [33]. Accord…	Workshop with experts Questionnaire (including TAM-3 questionnaires) Focus group Desk research Interviews	User-centered design Human-centered design (HCD)	yes	In the focus groups: n=8 Questionnaire: n=69 Evaluation: n=22	99	AAL experts formal and informal caregivers, welfare and senior associations - only in initial workshops	Via AAL workshop - social network groups as the main channel for questionnaire dissemination and our participation in the AAL workshop was utilized.	"results would have been more valid with a larger sample size. Similarly, a larger duration of the pilot would have made the conclusions more rigorous."	1								Questionnaire - mean age 66.2 (sd 4.9) Evaluation -65.7 (sd 4.6)	66.08	91	n.a	n.a	n.a	No Inclusion of "elderly" adults 60 years old and over	Questionnaire - 60.9% female Evaluation - 59% female	0.6	Evaluation - education was primary (15%), secondary (64%) or higher (21%).	Community dwelling	n.a	In the evaluation - All participants were in good cognitive functioning with no severe health problems	one third of the sample (32.2%) was assisted by a relative or friend who completed on their behalf the on-line questionnaire as indicated in a relative field of the questionnaire.		partially described	no	no						Senior App Suite, a system created for assisting seniors’ personal independence and social inclusion. The system integrates mobile computing combined with web and service-oriented technologies to offer a mobile application suite that seniors can easily use to access services, spanning various application areas such as social networking, emergency detection and overall wellbeing.	Online platform or app for monitoring health, safety, telecare or services information Online platform or app for Leisure and social activity	Care or healthcare – biomarker, lifestyle or safety monitoring Leisure and social activity
Ageing in the right place - a prototype of a web-based housing counselling intervention for later life	Granbom, M.; Szanton, S.; Gitlin, L. N.; Paulsson, U.; Zingmark, M.	2019	Scandinavian Journal of Occupational Therapy	Sweden	It resulted in an on-paper prototype based on a) key content features, b) key delivery features, and c) theoretical underpinning. We used transcriptions, audio recordings and field notes in an iterative process. The data analysis process was inspired by qualitative content analysis [27] and intervention mapping technique [28].	To develop a prototype of a web-based housing counselling intervention for use in later life, by employing a user-centered design	User-centered design. we employed a development process based on research circle methodology. results of the first step in intervention development [23,24] and the design process. With a user-centered design inspired by research circle methodology [25], we conducted iterative cycles of information gathering, data collection and analytic meetings. "User involvement is common and instrumental in we…	Research circle methodology Paper prototype Intervention mapping technique	User-centered design	yes	n=9	9	"experts" "design panel (n=6) and interviews with representatives of nonprofit organizations, companies, and municipalities (n=7) served as discussion points"	"To assure a user-centred development process, we included different groups of participants representing potential future users, topic experts, or both [25]. Participants were 1) older adults for the research circles, 2) technology and design experts and 3) representatives of companies and nonprofit organizations with knowledge of housing needs in older adults...We initiated the recruitment by co…	"participants of the research circle all came from the same municipality… Further, to be included, the participants needed to have internet and computer experience. For future development, input from older adults with minimal computer and smartphone experience is needed, as well as considerations on how to make the intervention accessible to older adults who do not have access to the internet."				1		1			Age, md (q1–q3) 75 (67–94)	n.a	n.a	67	94	75	No Inclusion criteria of over 65	6 female (67%)	0.67	n.a	Community dwelling	n.a	2 are informal caregivers, 2 receive home care	4 living alone. Computer proficiency 2 experienced users and 7 daily expert users (all in all "techy" sample)	1	adequate	no	yes People who do not have internet and computer experience	1					Web based decision making for housing	Online platform or app for decision making or advising	Decision making for services
Designing and evaluating an intelligent augmented reality system for assisting older adults' medication management	Guerrero, E.; Lu, M. H.; Yueh, H. P.; Lindgren, H.	2019	Cognitive Systems Research	Taiwan	A participatory design methodology (Spinuzzi, 2005) was applied, involving older adults and caregivers. The research study proceeded along the following four steps, where older adults and caregivers participated in the first and fourth steps. Step 1: Involving the older adults and caregivers - interviewed to discuss topics related to how the activity is performed. Step 2: Activity analysis and pr…	The aim of this research was to explore a theory-based, activity-centered framework for the development of IASs (medication dispenser) that both facilitate the active involvement of caregivers and target users and allow for adaptation to the individual over time.	"An important trend is the combination of synergistic efforts between information science, design science, and behavioral science to design and develop AI systems (Von Alan, March, Park, & Ram, 2004). This approach is connected to the increased application of participatory design, grounded in situated and behavioral theory, to improve the understanding of users needs and the acceptance and effect…	Interviews Activity analysis Questionnaires - NASA task load index, SUS, activity checklist and self developed AAIMA	Participatory design	not indicated	3 older adults and 2 caregivers (nurses)	3	nurses	not indicated	Small sample size	1								57-72	n.a	n.a	57	72	n.a	No	33% female	0.33	n.a	Community dwelling	n.a	with chronic diseases as target users who were homebound and who had used medication dispensers to manage their medications for a longer period than six months.	n.a		adequate	no	no						The MED-AR is an IAS (intelligent assistive system) oriented specifically to support an older adult in the activity: using medication management a smart medicine cabinet and augmented reality (AR)	Smart home sensors or appliance	Care or healthcare – assistance, physical or social support
Participatory design: How to engage older adults in participatory design activities	Hakobyan, Lilit; Lumsden, Jo; O'Sullivan, Dympna	2015	International Journal of Mobile Human Computer Interaction	UK	Participatory design. At the onset of our project, we consulted domain experts (e.g., optometrists, ophthalmologists) to elicit their expert opinion on how to design our proposed technology such that it can best fit the capabilities of individuals with AMD and, most importantly, on how to engage individuals with AMD directly in the project. Afterwards there was a stage of community involvement (t…	…in order to outline the practicalities and highlight the benefits of participatory research for the design of technology for (and importantly with) older adults'.	User-focused research. participatory design (PD) For the purpose of the discussion in the remainder of this article, we adopt the relatively broad or traditional definition that participatory research/participatory HCI (Human Computer Interaction), as applied to technology development, refers to a democratic approach to technology design that calls for end-user involvement in the design process. …	Community engagement Focus groups Home observations Participatory design sessions	Participatory design	not indicated	10 1) several focus groups with 10 participants with AMD (p. 83, 2.1) 2) 6 observations with 4 participants (recruited from the focus groups) 3) 8 design meetings with 4 participants (seems also from the focus group)	10	n.a	"We established contact with local community support groups for people with AMD and attended several of their meetings to allow us to immerse ourselves within the community and start getting to know its members. Over a period of 2 months we attended 4 meetings where we had the opportunity to informally introduce ourselves and our project goals, and to start to learn about our target users’ condit…	no									Not mentioned. AMD from 50 onward ((p. 82)	n.a	n.a	n.a	n.a	n.a	No	Focus group: not mentioned; observations: one male and three female	0.75	n.a	Community dwelling	n.a	persons with age-related macular degeneration (AMD)	n.a		mostly missing	no	no						mobile assistive healthcare-related intervention for persons with age-related macular degeneration (AMD). mobile software app to promote independent living, enhance wellbeing, and reduce risk of AMD progression based on dietary intake and other recommendations for persons with AMD	Online platform or app for monitoring health, safety, telecare or services information	Care or healthcare – specific medical condition AMD
Human-Centered Design Study: Enhancing the Usability of a Mobile Phone App in an Integrated Falls Risk Detection System for Use by Older Adult Users	Harte, R.; Quinlan, L. R.; Glynn, L.; Rodriguez-Molinero, A.; Baker, P. M.; Scharf, T.; O. Laighin G	2017	JMIR Mhealth Uhealth	Ireland	multi-phase, mixed-method HCD approach to improve the user experience of a smartphone interface, which forms part of a connected health system. qualitative + Likert (phase 1 + 2) + standardized tests + Likert (phase 3)	The aim of this study was to apply a structured HCD methodology to the development of a smartphone app that was to be used within a connected health fall risk detection system.	"Design processes such as human-centered design (HCD), which involve the end user throughout the product development and testing process, can be crucial in ensuring that the product meets the needs and capabilities of the user, particularly in terms of safety and user experience." "HCD has four defined activity phases: (1) Identify the user and specify the context of use; (2) Specify the user req…	Use case Paper prototype Cognitive walkthrough	Human-centered design (HCD)	yes	Phase 1: n=12 (10 of which continued to phase 3)	12	Phase 1+2: 10 experts on ageing and tech from the university	Purposive sample The system is targeted at older adults who represent a high-fall-risk group. Inclusion: age 65+ years, community dwelling; Exclusion: profound hearing or vision loss, psychiatric morbidities, and severe neurological impairments.	no									61-81 (even though inclusion is 65)	n.a	n.a	61	81	n.a	No Inclusion criteria of over 65	n.a	n.a	n.a	Community dwelling	n.a	Details on vision and hearing.	n.a		mostly missing	not clear from characteristics if participants are actually a risk group for falling.	profound hearing or vision loss, psychiatric morbidities, and severe neurological impairments		1	1			connected health system known as the Wireless Insole for Independent and Safe Elderly Living (WIISEL) system, a system designed to continuously assess fall risk by measuring gait and balance parameters associated with fall risk.	Online platform or app for monitoring health, safety, telecare or services information	Care or healthcare – biomarker, lifestyle or safety monitoring
Design and feasibility of integrating personalized PRO dashboards into prostate cancer care	Hartzler, A. L.; Izard, J. P.; Dalkin, B. L.; Mikles, S. P.; Gore, J. L.	2016	Journal of the American Medical Informatics Association	USA	"we drew upon principles and stakeholder engagement methods from community-based participatory research such as focus groups, interviews, advisory boards, and experts’ reviews."	Our objective was to design and assess the feasibility of integrating PRO dashboards into prostate cancer care.	"we employed human-centered design (HCD) 36,37 to engage patients, providers, and interaction design experts in the development of visual “PRO dashboards”" "Enabling us to explore this design concept, HCD is an iterative and participatory design (PD) process that makes interactive systems more usable through direct design input from individuals who will use the system in the future (ie, users). H…	Focus groups Interviews Advisory boards Experts’ reviews Mock-ups Nielsen’s 10 usability heuristics Pre-post study	Human-centered design (HCD) Participatory design Community-based participatory research	Yes	Step 1: n=60 (focus groups), n=50 patients and n=50 providers (interviews) Step 2: 6 Step 3: 12	128	patients, providers, and design experts in human centered design of “PRO dashboards”. 1 nurse practitioner in prostate cancer. Seven design experts (E1 through E7) completed the heuristic evaluation.	"1. we conducted preliminary focus groups with patients recruited from local prostate cancer support groups. we recruited patients from local prostate cancer support groups and recruited providers (i.e., physicians, advanced practice providers, nurses, nursing assistants) from urology and radiation oncology clinics. 2. Our Patient Advisory Board comprised 6 prostate cancer survivors who led patie…	no									For stage 1 focus groups - no info Interviews - range 49-94 (mean age 71) Step 2 - no info Step 3 - range 40-75 (mean age 60)	71.39	122	40	94	n.a	No	n.a	n.a	Only in step 3: "Over half of participants had obtained a college or advanced degree (58%, 7 of 12)."	n.a	Only step 3: "predominately white"	prostate cancer survivors of varying stages and treatment histories.	n.a		mostly missing	no	no						Patient reported outcome dashboard - app	Online platform or app for monitoring health, safety, telecare or services information	Care or healthcare – biomarker, lifestyle or safety monitoring
User-centred design of an active computer gaming system for strength and balance exercises for older adults	Howes, S. C.; Charles, D.; Pedlow, K.; Wilson, I.; Holmes, D.; McDonough, S.	2019	Journal of Enabling Technologies	UK	Qualitative. Also use of SUS in the usability phase.	"The aim of this study was to employ UCD methods to develop an ACG system to deliver strength and balance exercises, for display using two viewing mediums. The aim of the user testing was to explore its safety, usability and acceptability, and older adults’ perceptions of the two viewing mediums, during user testing with older adults."	user-centered design. user involvement from an early stage, and its influence on the development of the system. User-centered design (UCD) is used in software development to optimize usability of a system as rapidly as possible; it includes task analysis, usability testing, observations and feedback from users (Fisk et al., 2009).	Design sessions. Questionnaires - SUS.	User-centered design	yes	Early stage 25 users for 3 scoping meetings initial prototype - 18 users (2 meetings) User testing - 9	52	iterative process involving an interdisciplinary team of clinicians and developers (including daycare centers managers).	Participants were recruited through the two Age NI day centers. eligible for inclusion if they were aged over 65 years, had stable health, and were independently mobile with or without a walking aid. Further, older adults with a current acute or uncontrolled medical condition or significant cognitive impairment were excluded; these were screened using the physical activity readiness questionnaire…	"Sample size for user testing was small; however, it is considered to have provided sufficient information to inform the further development of the system… recruitment and conduct of the study was in day centers for older people. The specific population and setting may limit the generalizability of the findings to all older adults; however, the study population included those at high risk of fall…	1			1					Only in User testing - 82.2 (6.3)	82.2	9	n.a	n.a	n.a	No Inclusion criteria of over 65	Only in User testing 55% female	0.55	n.a	Community dwelling	n.a	Only in user testing: Many participants used a walking aid at home (n=5) or when outside their home (n=7). Six out of nine reported having fallen at least once in the last 12 months; none of these resulted in injury. Four participants had a high risk of falling (Berg Balance Scale score o40), only one participant was considered to have high physical functioning (Short Physical Performance Battery…	n.a		partially described	Yes	yes had stable health, and were independently mobile with or without a walking aid. Further, older adults with a current acute or uncontrolled medical condition or significant cognitive impairment were excluded; these were screened using the physical activity readiness questionnaire (Thomas et al., 1992) and the mini mental state examination. MMSE used but criteria not defined.		1	1			Active computer gaming (ACG) system to deliver strength and balance exercise suitable for display on a flat screen tv or using an Oculus Rift virtual reality (VR) headset.	Online platform, app and/or devices for physical or cognitive activity or rehabilitation	Care or healthcare - physical or cognitive activity or rehabilitation
Designing with Image Schemas: Resolving the Tension Between Innovation, Inclusion and Intuitive Use	Hurtienne, J.; Klockner, K.; Diefenbach, S.; Nass, C.; Maier, A.	2015	Interacting with Computers	Germany	Qualitative and quantitative. Intuitive interaction was assessed with the QUESI (Naumann and Hurtienne, 2010), a questionnaire for assessing the subjective consequences of intuitive use based on the definition of intuitive use proposed by the IUUI group (Mohs et al., 2006). Perceived innovativeness of the system was assessed with the ‘stimulation’ subscale of the AttrakDiff2 questionnaire.	In this paper, we propose image-schema methodology as a tool to circumvent this problem. We show how image schemas can be applied within a user-centered design process using Contextual Design methodology.	"The main framework is user-centered design: "The studies were oriented along the four activities of the user-centered design cycle after ISO 9241-210 (ISO, 2010): analyze the context of use, specify requirements, produce design solutions and evaluate designs." Within this framework the paper discusses a specific method of using image schemas. They also base their approach on Reality-based intera…	Image schemas Mock-up interviews Questionnaires - QUESI (Naumann and Hurtienne, 2010), ‘stimulation’ subscale of the AttrakDiff2 questionnaire.	User-centered design Reality-based interaction Contextual Design Lightning Fast+	not indicated	Contextual interviews - 8 Evaluation - 78 (young and old - looking at the mean and median as well as limitations section, these are mainly young)	8	n.a	More than half of the participants were a convenience sample recruited by the participating software company that specialized in ambient assisted living technology; about a fifth of the participants were recruited via a research panel by the Fraunhofer Institute and also included participants from an assisted living facility; another fifth were recruited via nearby universities.	"This study included only older people in the interview phase."							1		Contextual interviews - range 57-86. Evaluation 15-89, mean 44.2 (median 41 years, third quartile 58 years)	n.a	n.a	57	86	n.a	No	Contextual interviews - 50% female Evaluation - 47% female	0.48	n.a	Mainly community dwelling but also assisted living facility - but not detailed.	n.a	n.a	n.a		partially described	Yes	yes - focusing mainly on healthy older persons. More so, from the evaluation it is only 'young' older adults and young people purposefully sampled. Also stated as a limitation.		1				an app for audio entertainment with a recording/playback component and added social features.	Online platform or app for Leisure and social activity	Leisure and social activity
Co-Designing Ambient Assisted Living (AAL) Environments: Unravelling the Situated Context of Informal Dementia Care	Hwang, A. S.; Truong, K. N.; Cameron, J. I.; Lindqvist, E.; Nygard, L.; Mihailidis, A.	2015	Biomed Research International	Canada	Participatory design	our key study objectives were to explore (1) when or with which day-to-day, home-based activities ICPs envisioned AAL could support their care and (2) how ICPs envision interacting with the technology to specify and obtain the desired support. We pursued these objectives through an inductive codesign process with ICP participants. This participatory approach aimed to scope the needs and perspecti…	"Codesign utilizes the “collective creativity of designers working together with nondesigners” and is well fitted for early stages of the design process, where complex challenges and embodiments of imagined future user experiences can be explored [26]. our codesign process reflected research through design, an approach whereby “artefacts [are] intended to be carefully crafted questions . . . [tha…	Group design workshops Paper prototyping Creativity triggers	Co-design User-centered design (UCD) Usability, safety, attractiveness participatory (USAP) design model	yes	6 caregivers (4 daughters, 2 partners)	2	n.a	recruited from a community-based agency supporting PwDs and ICPs. Agency staff members facilitated recruitment through word-of-mouth promotion and recruitment flyers, referring all prospective participants to the research team. Inclusion criteria: providing 7 hours of care for ADLs in the last 6 months.	"our study recruited a small sample, female-only sample, from a single community-based support agency, thus, biasing the described findings to ICPs who have accessed some degree of formal care support (e.g., psychosocial, educational, and respite care) and who likely share similar cultural, socioeconomic, and environmental characteristics."	1	1	1						mean - 62, range 37-77	62	6	33	77	n.a	No	100% female	1	n.a	Community dwelling	n.a	n.a	n.a		adequate	Yes	yes. PwD not involved.				1		an activity-assistance AAL system, “COACH” - Caregiver interface app for an AAL.	Online platform or app for caregiving	Care or healthcare – decision making, digital advising, caregiving or information
The process of co-creating the interface for VENSTER, an interactive artwork for nursing home residents with dementia	Jamin, G.; Luyten, T.; Delsing, R.; Braun, S.	2018	Disabil Rehabil Assist Technol	Netherlands	The design process consisted of three phases (identifying user requirements, the prototyping process and usability testing), executed in co-creation with the artist, an interaction designer and a diverse group of 23 stakeholders at the nursing home (clients, informal caregivers, client representatives, health care professionals and members of the management team). Six different methods were used …	The main aim of this article was to describe the challenging design process of an interactive artwork for nursing home residents, in co-creation with all stakeholders and to share the used methods and lessons learned. This process is illustrated by the design of the interface of VENSTER as a case.	Co-design with all stakeholders can make the difference between designing a pleasurable experience and a meaningful one. An iterative design process (Figure 2) was used to ensure that the final prototype of VENSTER would meet the needs and preferences of the target audience. Also discuss co-creation. But older adults are not involved all along. "In order to understand what a rich, meaningful expe…	EBCD toolkit Participatiekompas Ambient Assisted Living Toolbox	Co-design Iterative design process	not indicated More so no indication on receiving consent from PWD.	For phase 1&2 10 other stakeholders were used. For the usability phase 10 residents.	10	Phase 1 and 2 is with staff working with PG residents	Ten nursing home residents from the psychogeriatric ward were invited to participate, always under the supervision of a health care professional and the researcher who facilitated the test (Table 2).	Sampling from a closed ward whereas other people with dementia in open wards could also be involved.				1					n.a	n.a	n.a	n.a	n.a	n.a	No	Not described in a clear way	n.a	n.a	Nursing home	n.a	PWD	n.a		mostly missing	no	no						VENSTER, an interactive artwork for nursing home residents to bring the outside world inside by showing what is a possible outside world, and interacts with the presence of persons and can be adapted	Online platform or app for Leisure and social activity	Leisure and social activity
Open government for all? Co-creating digital public services for older adults through data walks	Jarke, J.	2019	Online Information Review	Germany	The paper evaluates data walks as a method for engaging non-tech-savvy citizens in co-design work. Main method is action research. Thematic analysis.	to review interventions/methods for engaging older adults in meaningful digital public service design by enabling them to engage critically and productively with open data and civic tech.	"co-creation" "Action research - The research in this project was conducted by following an action research approach (Hayes, 2011)." "Rooted in the political agenda of Scandinavian participatory design, one of the main aims of participatory approaches is the destabilisation of power structures by sharing control over the design process and outcome (Vines et al., 2013). This is grounded in a moral…	Data walks Workshops Focus groups Interviews	Action research Co-creation Participatory design	not indicated	In total, 46 older adults from the district were engaged throughout the process. A core group of six people participated in almost all walks and continued to engage in subsequent design and prototyping activities as well.	46	ten intermediaries and service providers were engaged throughout the process.	The target audience of the app was broadly defined as so-called third agers older adults – still relatively mobile and independent[1]. The recruitment was open to a broad range of older adults, and participants of the co-creation process were, to some extent, self-selecting. Our recruitment strategy for older adults considered the different requirements and emphasized that digital skills were wel…	no									n.a	n.a	n.a	n.a	n.a	n.a	No	Not described in a clear way	n.a	n.a	Community dwelling	A potential weakness identified by participants related to the socio-economic diversity of participants. The neighborhood manager suggested that we mainly engaged senior citizens from the “middle class”.	n.a	n.a		mostly missing	no	no						A digital neighborhood guide that would provide relevant and appealing information on walks in the district, and support the social aspect of walking by providing some kind of organization and/or communication tool. Which is now provided via the city information portal (also in form of an app).	Online platform or app for Leisure and social activity Online platform or app for communication	Leisure and social activity
Bridging the gap: A user-driven study on new ways to support self-care and empowerment for patients with hip fracture	Jensen, C. M.; Overgaard, S.; Wiil, U. K.; Smith, A. C.; Clemensen, J.	2018	Sage Open Medicine	Denmark	Participatory design. First phase qualitative interviews, second phase workshops, third phase evaluation	The aim of this study was to investigate whether a user- driven approach in a participatory design can provide a solution to bridge the gap between what the healthcare system provides and what patients need after being treated for a hip fracture, during a short period of hospitalization.	This study reports from the second phase of a research project in which PD is the overall research methodology. PD has its roots in action research (AR). AR is a research methodology that points to changes in the investigated field. The central idea in AR is the scientific approach to study social or organizational issues together with those who experience them. One of the basic perspectives in P…	Interviews Workshops Mock-ups Laboratory tests	Participatory design Action research	yes	Older patients (n=3); geriatrician (2); nurse (n=4); physiotherapy (n=1); social and health care assistant (n=2); orthopedic doctor (n=1); researcher (n=4); software designer (n=2).	3	geriatrician (2); nurse (n=4); physiotherapy (n=1); social and health care assistant (n=2); orthopedic doctor (n=1); researcher (n=4); software designer (n=2).	The patient pathway of concern is patients with a hip fracture treated at a university hospital in Denmark. We focused on patients who were discharged to their own homes and who had been independent prior to the fracture. The patients were treated in the orthopedic area, but geriatric doctors came on rounds every day.	"the development process may have been different with a larger number of previous patients and their relatives present. It would have been beneficial to test the app’s usability with newly admitted patients. However, ethical considerations concerning patients’ state of mind in the acute phase after a hip fracture meant that this idea was not followed."	1								older adults ranged between 76 to 82	n.a	n.a	76	82	n.a	No	2 females, 1 male older adults	0.66	n.a	Community dwelling	n.a	patients were recently discharged to their own homes and had been independent prior to the fracture. The patients were treated in the orthopedic area, but geriatric doctors came on rounds every day.	n.a		adequate	no	no						an app, providing a platform to support patient education after a hip fracture, including a range of educational features that would accommodate different learning styles	Online platform, app and/or devices for physical or cognitive activity or rehabilitation	Care or healthcare – specific medical condition Care or healthcare - physical or cognitive activity or rehabilitation
SMOOTH Robot: Design for a Novel Modular Welfare Robot	Juel, W. K.; Haarslev, F.; Ramirez, E. R.; Marchetti, E.; Fischer, K.; Shaikh, D.; Manoonpong, P.; Hauch, C.; Bodenhagen, L.; Kruger, N.	2019	Journal of Intelligent & Robotic Systems	Denmark	user study (phase 1), during which we conducted ethnographic observations (24-hour ethnographic observation was done in two units at ØECC.) and situated interviews [32] at ØECC together with caregivers and residents. From this study three use cases were identified. We then conducted a co-design workshop (phase 2) supported by situated interviews involving a focus group of 4 caregivers and 2 resid…	This paper describes the development process used the SMOOTH project [42] in which a design concept for a mobile welfare robot of limited complexity was developed by actively involving end users and professionals from Ølby elderly care center (ØECC). The overall aim was to develop a robot that contributes to mitigating the challenge imposed by the demographic change while aligning end users’ expe…	"The design process for the robot concept started by following a participatory design (PD) approach [6, 45], to gain a rich understanding of how robot technologies could improve the lifes of elderly and improve the working environment for the care-givers. The goal of the project is, in accordance with the core principles of PD, to actively involve staff and residents from ØECC as much as possible…	Ethnographic observations Situated interviews Use cases Co-design workshop Focus group Mock-up	Participatory design	not indicated But addressed vaguely - they indicate that ethical measures have been taken but don't indicate ethical approval.	2 in phase 1. In the formative evaluation we engaged 2 residents, both males.	4	Focus groups with director and employees 4 caregivers in evaluation, all females.	from the nursing home	no									Not given; very unclear at which phase and how exactly residents were involved.	n.a	n.a	n.a	n.a	n.a	No	100% male	1	n.a	Nursing home	n.a	n.a	n.a		mostly missing	no	no						mobile welfare & service robot meant to support staff in main tasks: laundry/garbage transport; drink delivery; guidance to certain places	Robots or virtual agents for social and physical support	Care or healthcare – assistance, physical or social support
The Touch and Feel of the Past-Using Haptic and VR Artefacts to Enrich Reminiscence Therapy for People with Dementia	Klein, P.; Uhlig, M.; Will, H.	2018	Technologies	Germany	"User research", qualitative research, focus groups and observations research method called contextual inquiry. This method is a combination of observational and conversational techniques, accompanied by visualization and clustering techniques which lead to the deduction of user requirements [11,12].	This particular study aimed to discover design requirements for such artefacts and to evaluate their general acceptance and overall usability in the user group.	contextual design; scenario-based design; user-centered design	Focus groups Contextual inquiry observations	Contextual design Scenario-based design User-centered design	yes	focus groups with overall 18 caregivers and 17 relatives of people with dementia. In March 2016, said contextual inquiries were conducted in two nursing homes with approximately 50 participants in their usual environment (care groups specifically for people with dementia. For the testing of 3 prototypes: 24 (Jukebox), 25 (Pyramid), 6 (Binoculars)	105	Formal and informal care givers -focus groups with overall 18 caregivers and 17 relatives of people with dementia.	Nursing homes/ day care centers for geriatric diseases	no									Only detailed for the testing of the 3 prototypes: 82.63 (SE=1.71) (Jukebox), 82.32 (SE=1.27) (Pyramid), 74.67 (SE=5.71) (Binoculars)	81.62	55	n.a	n.a	n.a	No	Only detailed for the testing of the 3 prototypes: 19 female 5 male (Jukebox), 20 female, 5 male (Pyramid), 3 female 3 male (Binoculars)	0.764	n.a	Community dwelling and nursing homes	n.a	People with dementia	n.a		partially described	Yes	yes				Not directly invovled in the design. They are only observed also in the testing phase		digital media meant for supporting interaction and reminiscence therapy for people with dementia. Three technologies: 1 Jukebox (screen and audio channel), 2 Pyramid (table based screen), Binoculars (window into the past - digital).	Online platform, app and/or devices for physical or cognitive activity or rehabilitation	Care or healthcare - physical or cognitive activity or rehabilitation
Development of a web-based insulin decision aid for the elderly: usability barriers and guidelines	Lum, A. S. L.; Chiew, T. K.; Ng, C. J.; Lee, Y. K.; Lee, P. Y.; Teo, C. H.	2017	Universal Access in the Information Society	Malaysia	exploratory study following an iterative approach of prototyping and retrospective think-aloud techniques to explore web usability barriers that elderly patients may encounter ( literature review, scoping, brainstorming, prototype, testing, evaluating and iterating again from brainstorming to evaluating)	However, the lack of usability guidelines applicable for such target group causes developers to struggle to answer the challenging question ‘How can such web service be made usable, and, ultimately, acceptable and accessible for elderly patients?’. Hence, the purpose of this study is to identify the common usability requirements that may facilitate good practices to empower elderly diabetes patie…	User-centered design. Human–computer interaction. "The present study focuses on the usability guidelines for a web-based insulin decision aid that facilitate insulin initiation decision making. Having usability guidelines for the domain of web-based insulin decision aids for elderly may further support developers to conduct domain-specific software engineering (DSSE) for future applications that …	Retrospective think-aloud techniques Literature review Brainstorming sessions	User-centered design Human–computer interaction	yes	n = 13	13	The study team was the synthesis of an active group of researchers, primary care clinicians, a psychologist, elderly patients and designers.	13 participants who are patients with type 2 diabetes and are in the midst of making a decision on starting insulin as advised by their doctors. Have good English proficiency; Have knowledge on how to use a computer. On the other hand, the exclusion criteria were as follows:– Have cognitive, visual or hearing impairment; – Have mental health problems such as depression or anxiety	Small sample size (though also mentioned that this is "an initial non-statistical study". Also mentioned use of only English speakers (in a study conducted in Malaysia.	1		1						49–75 years, (median age of 65 years),	n.a	n.a	49	75	65	No	23% female	0.23	9/13 having a secondary education degree and 4 graduate/postgraduate degree.	n.a	n.a	type 2 diabetes	n.a		adequate	no	Yes. If they Have cognitive, visual or hearing impairment. Have mental health problems such as depression or anxiety. Only "elderly persons who have knowledge in using a computer and are proficient in English." In a study in Malaysia.	1		1			web-based insulin decision aid - patient decision aids (PDAs)	Online platform or app for decision making or advising	Care or healthcare – decision making, digital advising, caregiving or information
Designing an over-the-counter consumer decision-making tool for older adults	Martin-Hammond, A. M.; Abegaz, T.; Gilbert, J. E.	2015	Journal of Biomedical Informatics	USA	An iterative design process was used. The process included two brainstorming and review sessions with human–computer interaction researchers and design sessions with older adults in the form of semi-structured interviews. Methods and principles of user-centered research and design were used to inform the research design. Two researchers with expertise in human–computer interaction performed exper…	"This paper describes the iterative design process employed to conceptualize and design a novel interface to assist older adults with the task of selecting appropriate OTC medication. Further, this paper describes the evaluation of the interface with older adults and their opinions of how technology could support them in the OTC consumer decision-making task." "This paper describes (1) a formativ…	"iterative design process... Methods and principles of user-centered research and design were used to inform the research design. " Nielsen’s Heuristics were used to guide reviews of the prototypes [33]. In addition: "Persuasive tools are ‘‘interactive products designed to change attitudes or behaviors’’ [13]. This implies that a persuasive design may be useful for addressing some of the challeng…	Brainstorming and review sessions Semi-structured interviews Observations	User-centered research and design Iterative design process Persuasive design Nielsen’s Heuristics	yes	Previous formative study with 10 older adults. In this study - After initial prototypes were developed, seven older adults were engaged in semi-structured interviews	7	2 HCI experts	participants were purposefully recruited to meet several criteria. Participants were required to be at least 65 years of age, purchase or select their own OTC medication, and have purchased at least one OTC medication within the past year.	Small sample size.	1								Range: 65-75. mean 70 (sd = 3.1)	70	7	65	75	n.a	No	3/7 female	0.429	All but two participants (n = 5) had at least some college education and all but one participant (n = 6) was retired.	n.a	Three participants were Caucasian and four participants	Most participants reported taking at least one OTC medication per week. One participant took OTC medication every 3–4 months.	n.a		adequate	no	no						Decision making interface to assist older adults with the task of selecting appropriate OTC (of the counter) medication.	Online platform or app for decision making or advising	Care or healthcare – decision making, digital advising, caregiving or information
Definition of Technological Solutions Based on the Internet of Things and Smart Cities Paradigms for Active and Healthy Ageing through Cocreation	Medrano-Gil, A. M.; Perez, S. D.; Fico, G.; Colomer, J. B. M.; Sancez, G. C.; Cabrera-Umpierrez, M. F.; Waldmeyer, M. T. A.	2018	Wireless Communications & Mobile Computing	Spain (Part of multinational study)	Case study, qualitative (focus groups, interviews)	"Even though it has been recognized how the Smart Cities and IoT paradigms could positively contribute to address the most important challenges related to AHA (active healthy aging) [29], existing efforts and initiatives are still being deployed in isolated ways [30, 31]. The work described in this paper aims at contributing to this challenge by providing a consolidated and multifaceted iterative…	"iterative approach, which combines user centered design techniques, technological development approaches, and a multifaceted adaptation process, to define a solution for Active and Healthy Ageing" The Cocreation Framework. A cocreation framework has been used to gather user requirements in collaboration with end users and stakeholders. The Logical Framework Approach [35] has been used as main re…	Case study Focus groups Interviews Questionnaires Mock-ups	User-centered design Co-creation Logical Framework Approach	not indicated	end users in focus group: n=5 Assessment phase: n=20	25	Care givers, technical experts	The solution is currently being tested with 20 participants (7 male, 13 female), who are independent, aged over 80 years, regular and autonomous users of public transportation buses. Limitation addressed: Another important aspect, with regard to user interviews and focus groups, is that they may be biased. The people that we interviewed are very active people and do a moderate use of the technolo…	In relation to using only independent and active and tech-savvy.						1			end users in focus group - 66-72 Assessment phase - above 80 (not mentioned why)	n.a	n.a	66	72	n.a	No Inclusion criteria of above 80 for the assessment phase, but not addressed why.	end users in focus group - 2/5 (40%) Assessment phase - 13/20 female 65%	0.6	n.a	Community dwelling	were African–American	different degrees of frailty but not detailed. And even though the frailty is not actively measured, they could be considered between 1 and 3 in the Fried Frailty Index with scale frailty between 1 and 6 (in the Fried Frailty Index), and with no cognitive problems and who can receive assistance from formal caregivers at home or at a day care center	Indicated in limitations - very active people and do a moderate use of the technology in their daily lives.	1	partially described	no	no						"Study Description. The process was used first to define a solution in a Smart City context, within the City4Age project. We took existing commercially available solutions (i.e., smartphones, smart activity wristbands, and Bluetooth beacons) and services (i.e., Google and Google Maps...transport...), together with the Smart Cities paradigm to create a solution addressing specific AHA related prob…	Online platform or app for monitoring health, safety, telecare or services information Smart home sensors or appliance	Care or healthcare – biomarker, lifestyle or safety monitoring
Product Service Platform to improve care systems for elderly living at home	Menghi, R.; Papetti, A.; Germani, M.	2019	Health Policy and Technology	Italy	A user-centered design approach was adopted with the involvement of older people, experts dealing with the aging population, and the whole stakeholders’ chain. Quantitative questionnaires, focus groups and brain storming sessions were used.	The aim of this study is to define a new kind of product service platform (PSP) aimed at improving the living conditions of older people and to overcome the present difficulties in providing care.	User-centered design	Questionnaires Focus groups Brain storming sessions	User-centered design	Indicated - Not required	Questionnaire: n=1346	*1346	Experts: These experts included five GPs, two researchers from an elderly research hospital, two informal caregiver repre- sentatives, two supporters of voluntary associations involved with older people, six mayors of local communities, and three university researchers.	The study involved 1346 of the 2459 inhabitants over the age of 75 of eight municipalities of the inner areas of the Marche region (Italy), which are affected by depopulation and lack of territorial enhancement.	no									Range 75-95	n.a	n.a	75	95	n.a	No Inclusion criteria of over 75	0.557	0.557	n.a	Community dwelling	n.a	Katz index	participation in social activities, car ownership		adequate	Yes The study seeks to analyze needs for "older people", then goes to defining the sample as elderly above 75 - no reason given.	below 75						product service platform (PSP) aimed at improving the living conditions of older people. It allows online access and management of the PSP services by the family or other stakeholders as well as remote monitoring of older people. It includes the following three main modules: Prevention module, Personalization module, Optimization module	Online platform or app for monitoring health, safety, telecare or services information	Care or healthcare – biomarker, lifestyle or safety monitoring
Key-to-Voice app: A simple speech-generating device suitable (not only) for a hospital environment	Mertl, JiÅ™Ã­; FriÄ, VojtÄ›ch	2019	Technology & Disability	Czech Republic	"Participatory design was used throughout the development and we employed participatory observation, informal interviews and simple questionnaire for the research of the possibilities of the design implementation in a hospital environment." empirical field research (participatory observation)	Our original intention was to develop a device that could give a voice to people with severe health problems and enable them to verbalize their thoughts after medical treatment in hospital.	"Participatory design is a very effective approach for making any design better and more usable by a target group, and for minimizing bias, stigmatization and exclusion." "For these reasons, we chose a participatory design approach [31–34], or user-centered design as Lubas et al. [25] call it, which is based on collaboration with the intended users during the process of device design. As Moggridg…	Co-operative prototyping Participatory observation Informal and unstructured interviews Questionnaire	Participatory design User-centered design	yes	20 participants, 10 per cycle	20	physician, design specialist	According to recommendations, we sampled the participants in the usual inpatient section of the department, a consulting room where there were patients undergoing regular check-ups after their treatments, and the ICU.	no									"Average age of the first cycle was approximately 56 years and median 64 years (minimum age was 24 and maximum 74 years), while that of the second cycle was approximately 52 and 48 years (35 and 81 years), respectively."	54	20	24	74	56	No	12/20 female 60%	0.6	n.a	n.a	n.a	Four participants did not speak due to total laryngectomy, one patient had a permanent voice impairment due to the radiation treatment process but he did not lose his voice completely, and the rest of the participants had less serious and temporary problems with their voice (mainly due to the thyroid surgery).	Eleven participants did not have regular experience of using a touchscreen device, while nine participants used mainly smart phones on day-to-day basis.	1	adequate	no	no						"Key-to-Voice, a Czech Android app, which, if installed on a tablet running Android, provides an AAC intervention in the form of SGD/VOCA." This is a communication app for people who can not talk, e.g. they are after a surgery in their vocal cords.	Online platform or app for communication	Care or healthcare – assistance, physical or social support
Lessons Learned from Gamifying Functional Fitness Training Through Human-Centered Design Methods in Older Adults	Munoz, J. E.; Goncalves, A.; Gouveia, E. R.; Cameirao, M. S.; Badia, S. B. I.	2019	Games for Health Journal	Portugal	human-centered design research (semi-structured questionnaires, informal conversations with end users to aid the identification of relevant contextual information), video observations	Our ultimate goal is to create a set of Exergames that can meet the ACSM recommendations in the different fitness domains by offering a high level of training personalization with a fine-grained game parameterization. Specifically, we wanted to answer the following research question: how should human-centered design methods and insights be used to design highly contextualized Exergames for exerci…	In the human/computer interaction (HCI) field, one of the most used methods for designing highly contextualized, personalized, usable and useful interactive systems is the human-centered design approach. Through this method, the system’s final users are involved in all steps of the design and development process, thus supporting a solid understanding of users’ needs and motivations, as well as al…	Semi-structured questionnaires Informal conversations Contextual inquiry - Video observations Brainstorming Development "jam" Surveys	Human-centered design Contextual design Rapid contextual design (RCD)	not indicated Participants signed an informed consent before participation.	n= 9	9	videogame designers, three graphical artists, two psychologists, two sport science professionals, five programmers, and three games for health experts participated	Participants for this study were selected from the older adults population exercising (at least 2 hours/week) in the senior gymnasium. Participants were invited by the gym trainers to collaborate in a structured interview,	Gender mainly women addressed as limitation		1							62.3 (SD=6.2)	62.3	9	n.a	n.a	n.a	No	8 females, 1 male	0.89	n.a	not clear.	n.a	n.a	n.a		adequate	Yes Relatively young and active older persons are involved in the design. Whereas in some stage this is described as a tool that can be used between healthcare professionals and older persons with limited movement and transportation problems.	no						a set of four Exergames created to train the critical functional fitness areas of older adults.	Online platform, app and/or devices for physical or cognitive activity or rehabilitation Exergames	Care or healthcare - physical or cognitive activity or rehabilitation
The experience of living with stroke and using technology: opportunities to engage and co-design with end users	Nasr, N.; Leon, B.; Mountain, G.; Nijenhuis, S. M.; Prange, G.; Sale, P.; Amirabdollahian, F.	2016	Disabil Rehabil Assist Technol	UK, Italy, Netherlands	"On the first home visit, they were introduced to cultural probe. On the second visit, the content of the probe packs were used as prompt to conduct one-to-one interviews with them. The data generated was analyzed using thematic analysis. A third home visit was conducted to evaluate the early prototype." "A hybrid of well-established health services research and user engagement in design methods …	"This article reports mainly the findings of the first phase of an interdisciplinary project called the Supervised Care and Rehabilitation Involving Personal Tele-robotics SCRIPT...The aims of this first phase of the study were twofold: (1) to understand users’ experience of living with stroke and with technology in their home, (2) to envision their relationships with their social and physical en…	"We evaluated the first prototype by using a participatory design approach, which is used at the early stage of system development and involves users by encouraging them to think aloud about the structure, functionality, usability and acceptability of the system." "involvement of end users and professionals as potential users of technology in the design process is crucial in determining how the r…	Cultural probe Interviews Think aloud Diaries Photography activities	Participatory design	yes	10 stroke survivors and their family carers	10	Family caregivers	stroke survivors and their family carers were purposefully selected. "We were not looking for extreme, deviant, typical and representative cases but for a diversity of users to provide designers with detailed knowledge about their experiences. We used criterion sampling strategy [14] to select the participants based on our research questions. The criteria included time since stroke that is the ta…	Small sample size	1								74.9 (range60-77)	74.9	10	60	77	n.a	yes - 80 with no justification.	30% female	0.3	n.a	Community dwelling	n.a	Data on years since stroke (between 1-7 years) inclusion criteria were having hand function to some extent, with no cognitive or other psychological or physical impairments that would hinder them from giving informed consent or participating in the proposed research activities. This criterion was of importance as the focus of the to-be-designed technology was to encourage physical functional exer…	n.a		adequate	no	yes (above 80)					1	Personal Tele-robotics for exercise and rehabilitation. "inspired by users’ needs to envision system requirements. The to be designed system was envisioned as a customized hand orthotic device in conjunction with a user interface and therapeutic gaming environment which is remotely supervised by a healthcare professional using an offline therapy portal, developed for home rehabilitation of the ha…	Online platform, app and/or devices for physical or cognitive activity or rehabilitation Robots or virtual agents for social and physical support	Care or healthcare - physical or cognitive activity or rehabilitation
Optimising eHealth tools for older patients: Collaborative redesign of a hospital website	Nguyen, M. H.; Bol, N.; van Weert, J. C. M.; Loos, E. F.; Tytgat, Kmaj; Geijsen, D.; Drenth, E.; Janse, M.; Smets, E. M. A.	2019	Eur J Cancer Care (Engl)	Netherlands	co-design process. "Mixed research methods were used for the redesign process. Specifically, insights from existing literature, outcomes from qualitative and quantitative empirical studies conducted by our team, and expert knowledge from relevant stakeholders, were collected and discussed in multidisciplinary consensus meetings, and served as input for the redesigned website."	This study describes the systematic redesign of an existing hospital website in a co-design process with patients and professional stakeholders (e.g. researchers, physicians, nurses, department heads, policymakers, website designers), with the aim to make it more user-friendly for older patients with colorectal cancer (CRC).	Co-design "Developing or redesigning a health website in a multidisciplinary setting is undoubtedly a complex and challenging process. Besides integrating evidence from existing literature and guidelines into a website, such development generally involves collaboration with multiple stakeholders that might further complicate the development process. Moreover, during the development process, it mi…	Literature Multidisciplinary consensus meetings Think aloud techniques Quantitative experiments	Co-design	yes	Total - 45 Phase 1 - 20 (11 for content and 9 for usability) Phase 2 - 15 Phase 3 - 10	45	multidisciplinary project team, with assistance from a web designer specialized in digital interfaces for older adults. The project team consisted of five academic scholars, two oncology nurse practitioners, three colorectal surgeons, one gastroenterologist and one radiation oncologist.	Patients were recruited from PanelCom, a panel of people who previously participated in studies from our group and consented to be contacted for future studies	no									Phase 1 Content- mean age 62.36 (sd 10.76) range 42-77 Phase 1 usability- mean age 73.22 (sd 6.22) range 66-82 Phase 2 - not indicated Phase 3 - mean 69.6 (sd 4.35) range 64-80	68.03	30	42	82	n.a	No	phase 1 - 18% female Phase 2 - not indicated Phase 3 - 30% female	0.23	Phase 1 usability - 44.4% higher education)	n.a	n.a	Patients with Colorectal cancer.	n.a		partially described	no	no						Hospital website aiming to provide information for patients with Colorectal cancer.	Online platform or app for monitoring health, safety, telecare or services information	Care or healthcare – specific medical condition Colorectal cancer
A Participatory Design and Formal Study Investigation into Mobile Text Entry for Older Adults	Nicol, E.; Komninos, A.; Dunlop, M. D.	2016	International Journal of Mobile Human Computer Interaction	UK	"In a study of mobile text entry the authors employed a variety of participatory design and formal comparative study techniques in order to explore the requirements of this group of users and to discover the key differences in texting activity between them and younger users of mobile devices."	"While the mobile industry is currently focused on targeting younger users, our aim is to develop innovative keyboard designs that are easier to use and less error-prone for older adults. During a 2-year investigation of mobile text entry for older adults we aimed to identify key design criteria for touchscreen keyboards with a view to building and evaluating prototypes of these and to quantitati…	Participatory Design	Mapping Exercise sessions Cultural Probes Metaphor and Paper Prototyping Lab Studies and Logging NASA-TLX questionnaire	Participatory design	yes	Mapping Exercise n=13 Observational Studies n=6 Paper prototyping n=16 LAB STUDIES AND LOGGING n=15 * Some participants from first stages participated in additional stages. In total n=35	35	also young people (in a comparison study to older people)	"older adults recruited from the Centre for Lifelong Learning (CLL) at the University of Strathclyde with a view to generating ideas for novel interfaces and text entry techniques… We also conducted parallel research at times with cohorts of younger people, typically aged in their early to mid 20s, recruited mostly from our undergraduate and postgraduate body, all current users of smartphones. We…	no									Mapping Exercise 13 participants aged 53-77years (average age= 64.8, sd=5) Observational Studies -6 participants aged 58-70 years Paper prototyping - (16 participants working in groups of 4 or 5: 54-72 years LAB STUDIES AND LOGGING - We recruited 15 older adults (average age=60.5 yrs stdev=6.25	62.5	28	53	77	n.a	No	7/13 female (mapping exercise) 1/6 female (observational study) Paper prototyping - 11/16 Lab studies - 10/15	0.58	n.a	Community dwelling	n.a	n.a	"all current users of smartphones... We specifically asked for people who had some experience of using touchscreen smartphones, e-readers, tablets or any similar device." 13 participants were daily users of touchscreen smartphones, 2 used Blackberries and one used	1	adequate	no	Older people who do not use smartphones or with no experience with touchscreens	1					Digital keyboards - design of different prototypes to allow better text entry.	General software/ hardware	General software/ hardware
User-Innovated eHealth Solutions for Service Delivery to Older Persons With Hearing Impairment	Nielsen, A. C.; Rotger-Griful, S.; Kanstrup, A. M.; Laplante-Levesque, A.	2018	American Journal of Audiology	Denmark	We applied a participatory design approach to facilitate the design of future eHealth solutions via focus groups. following 2 methods: (a) human-centered design for interactive systems and (b) user innovation management. Through 3 rounds of focus groups, we facilitated a process progressing from insights and visions for requirements (Phase 1), to app such as paper version wireframes (Phase 2), an…	The successful design and innovation of eHealth solutions directly involve end users in the process to seek a better understanding of their needs. This article presents user-innovated eHealth solutions targeting older persons with hearing impairment. Our research question was: What are the key users’ needs, expectations, and visions within future hearing rehabilitation service delivery?	"participatory design approach to facilitate the design of future eHealth solutions via focus groups. following 2 methods: (a) human-centered design for interactive systems and (b) user innovation management." "Participatory design has been used for developing health information technology since the 1990s. Research in participatory design presents a broad variety of methods and techniques for eng…	Focus groups	Participatory design Human-centered design User innovation management	yes	36 PHIs 10 "significant others" (all but 1 partners)	45	10 "significant others", 8 Audiologists	we recruited through online questionnaires to participate in the three rounds of focus groups. Recruitment focused on PHIs age 60+ years. We focused on older PHIs as HI is an age-related chronic disease and, thus, most prevalent in the older population segment (Vos et al., 2015), and we wanted our participatory-designed eHealth solutions to have the highest impact on the population of PHIs. We in…	"First, the selection of innovative users with an interest in technology, health apps, and a future hearing rehabilitation client journey as participants means that the study population was not representative of the average PHI… our selected participants included a subgroup of highly tech-savvy PHIs... To be research participants at Eriksholm... the PHIs need to fulfill some additional requiremen…					1	1		1	PHIs: 70.3 (sd 5.6) range 61-81 Significant others: 64.9 (14.0; 31–76)	70.3	36	61	81	n.a	No	PHIs: 16/36 female 44.4%	0.44	78% of the PHIs had an education level of 12 or more years.	n.a	n.a	36.1% had used a private or public hearing aid distribution channel (i.e., not having received hearing aids through the Eriksholm Research Centre). Most PHIs had a slight or moderate HI, and five PHIs had a severe or profound HI.	Twenty-eight percent (10) of the PHIs were still employed even though their mean age was 70.3 years. Indicated in limitations - inclusion criteria interest in technology, health apps	1	adequate	no	Yes Bias towards healthy, active and users of technology	1	1				eHealth solution (app) to address the needs of people with hearing impairments	Online platform or app for monitoring health, safety, telecare or services information	Care or healthcare – specific medical condition Hearing impairment
eHealth tool for patients with abdominal aortic aneurysm: development and initial evaluation	Nilsson, O.; Hultgren, R.; Letterstal, A.	2019	Scandinavian Journal of Caring Sciences	Sweden	Evaluation study using a participatory design process (questionnaires, validated instruments and focus group interviews.)	Our aim was to develop and evaluate an eHealth tool for patients with abdominal aortic aneurysm using a participatory design process (focus groups,	The study was performed in accordance with the participatory design methodology. PD involves four phases: assessing the needs of potential users, generating ideas and prototypes, testing and developing prototypes for implementation and assessing the effectiveness and contribution of the tool in a real-life setting (17).	Questionnaires, validated instruments Focus group interviews	Participatory design	yes	n=10	10	A multidisciplinary team of mobile app developers, programmers, eHealth experts, patients and the authors developed the eHealth tool. Also nurses and surgeons	Eligibility criteria were elective surgical treatment 3–12 months prior to participation in the study and ability to speak and read Swedish. Purpo- sive sampling was used to obtain representative composi- tions of participants in regard to gender, age and comorbidity.	no									median age 69 (58–78)	n.a	n.a	58	78	69	No	9 male, 1 female	0.1	n.a	n.a	n.a	patients who had undergone surgical treatment for Abdominal aortic aneurysm AAA.	marital status, comorbidity, employment status		adequate	no	no						The eHealth tool aimed to provide patients and next of kin with structured, factual information regarding the condition and the care pathway in situations they warrant, at home or in hospital.	Online platform or app for monitoring health, safety, telecare or services information	Care or healthcare – specific medical condition Surgery preparation
When we talk about older people in HCI, who are we talking about? Towards a â€˜turn to communityâ€™ in the design of technologies for a growing ageing population	Righi, Valeria; Sayago, Sergio; Blat, Josep	2017	International Journal of Human-Computer Studies	Spain	"We conducted a 5-year research-through-design study, which combined ethnography, participatory design and real-life evaluation, to explore the design and use of technologies aimed to enhance the social life of older people."	In this paper, we aim to overcome the age-based approach in HCI design for older people by taking forward these three approaches.	Human-Computer Interaction (HCI) A growing number of recent studies are adopting a more participatory approach to working with older people, who can be seen as design partners ( Hornung et al., 2017; McNeill et al., 2017 ). "Both projects were also roughly structured into three phases: analysis & conceptualization, participatory design, and evaluation."	Rapid ethnography Interviews Diaries Participatory design workshops Participant observations	Human-Computer Interaction	not indicated	Overall, 390 participants took part in the study. Of them, 120 participated in Life 2.0, 310 in WorthPlay, and about 40 in both projects.	390	n.a	"our research-through-design study in Àgora, a not-for-profit organization which emerged from a grassroots initiative in the late 1980 s in the district of La Verneda-St. Martíin Barcelona (Spain)… AG offers a broad array of free courses, such as foreign languages, computers and the Internet, literacy, and economics. AG was a partner in both projects. Given the educational aspect of AG, we adopte…	no									55-81 (average 68)	68	390	55	81	n.a	yes 65-75 healthy	n.a	n.a	The overwhelming majority of them had attained primary education. They had a wide diversity of interests, life experience and ICT expertise.	n.a	n.a	"The vast majority of the participants were able to conduct daily living activities on their own… While our participants cannot be regarded as ‘vulnerable ’, there were bereavements and some long absences from people who experienced health problems throughout the study.	n.a		mostly missing	no	yes (above 75) though eventually they have a range until 81					1	"Life 2.0 main objective was to generate new services that enable independent living of older people by connecting them with people living in their local area and offering new opportunities for social interaction." "WorthPlay was an international project intended to conceptualize, design, and evaluate digital games that are sufficiently appealing, meaningful, and playable in the everyday lives of…	Online platform or app for Leisure and social activity	Leisure and social activity
ProspecFit: In Situ Evaluation of Digital Prospective Memory Training for Older Adults	Samantha W. T. Chan; Thisum Buddhika; Haimo Zhang; Suranga Nanayakkara	2019	The Proceedings of the ACM on Interactive, Mobile, Wearable and Ubiquitous Technologies (IMWUT)	New Zealand	iterative design that draws insights from a focus group and preliminary studies. We evaluated its usability and effectiveness in enhancing PM through user studies that included a 12-day in situ study, and pre-and post-testing	Our work aims to combine process-based and strategy-oriented training, by training the use of implementation intentions and facilitating its practice with naturalistic scenarios.	not detailed	Focus group Think-Aloud testing User studies - 12-day in situ study, and pre-and post-testing Montreal Cognitive Assessment (MoCA), Prospective Retrospective Memory Questionnaire (PRMQ)	not detailed	yes	Focus groups - 8 Usability - 5 Preliminary evaluation studies - 4 + 3 Evaluation - 10	30	n.a	"To qualify for our study, participants were required to be native English speakers between 50 to 80 years, with normal or corrected-to-normal hearing and vision and Android smartphone users, familiar with computers and smartphones. Participants with a history of a neurological or major psychiatric disorder, brain injury, epilepsy, or who were taking psychoactive drugs were excluded from the stud…	"Our study’s time frame of 12 days might be too short to see Time Frame and Number of Participants: concrete longitudinal effects. Further studies could determine longer-term training effectiveness, as well as to assess the transfer effects. We also note that our results may not be generalizable to a wider population but we hope that our findings would encourage further larger-scale studies regar…	1								Focus groups Mean age = 67.9 Usability - Mean age 70 61-80 Evaluation: age range: 61 to 80 years, Mage = 70, SDage = 5	69.27	23	61	80	n.a	yes - 80 (no justification or explanation)	Focus groups 50% female (4/8) Usability 40% female (2/5) Preliminary evaluation preliminary studies - 57% (4/7) Evaluation 70% female (7/10)	0.57	n.a	n.a	n.a	n.a	"All of the participants had done online shopping… Online booking of fights, movie tickets, hotel rooms and events were other common tasks… online for workshops and classes or as volunteers"	1	adequate	no	yes (above 80)					1	ProspecFit, which digitizes implementation intentions, a lab-based memory intervention, making it available on smartphones	Online platform, app and/or devices for physical or cognitive activity or rehabilitation	Care or healthcare - physical or cognitive activity or rehabilitation
Design and introduction of a quality of life assessment and practice support system: perspectives from palliative care settings	Sawatzky, R.; Laforest, E.; Schick-Makaroff, K.; Stajduhar, K.; Reimer-Kirkham, S.; Krawczyk, M.; Ohlen, J.; McLeod, B.; Hilliard, N.; Tayler, C.; Robin Cohen, S.	2017	J Patient Rep Outcomes	Canada	Qualitative: focus groups and interviews	To ascertain desired features of a QPSS prototype and the experiences of clinicians, patients, and family caregivers in regard to the initial introduction of a QPSS in palliative care, interpreting them in context.	"The current study focused on the user-centered design of a QPSS prototype and its initial use in palliative inpatient and home care settings." "The study had two sequential stages based on the initial phases of the Knowledge To Action (KTA) cycle [45, 46] to inform the user-centered design and initial use of a QPSS prototype. The KTA cycle emphasizes an action-oriented approach to engaging diffe…	Focus groups Interviews	User-centered design Knowledge To Action (KTA) cycle	yes	15 + 3 patients; 12 + 5 family caregivers and 21 + 25 clinicians (See table 1)	18	71 clinicians (registered nurses; others were medical doctors, social workers, spiritual care workers, allied health professionals, and licensed practical nurses), 17 family care givers	1) Clinicians at the two sites recruited via team meetings; 2) patients were approached by clinicians and 3) family carers via patients and or clinicians (p. 3) "All clinicians (including those in administrative or managerial positions) and patients who were 50 years or older and receiving palliative care were eligible to participate. Family caregivers were identified by the competent patient or …	Sample not culturally diverse is mentioned.			1						Ages ranging from 46 to 95 years. 2) patients median 73 (n=15) and 61 (n=3) (lower limit inclusion criteria = 55); 3) family careers 68/ 57	n.a	n.a	46	95	72.67	No Inclusion criteria of over 55	1) clinicians: 100% female/ 80% female; 2: patients 5/18 female; 3) family carers75/ 80% female	0.28	72% College or above	Partly home care, partly palliative inpatient care	Ocupation and country of birth	For patients: palliative care	Additional data on stakeholders such as occupation		adequate	no	no						electronic Quality of Life and Practice Support System to enhance patient centered care. Healthcare PROM data collection system	Online platform or app for monitoring health, safety, telecare or services information	Care or healthcare – decision making, digital advising, caregiving or information
What Patients Want in a Smartphone App That Supports Colonoscopy Preparation: Qualitative Study to Inform a User-Centered Smartphone App	Sewitch, M. J.; Fallone, C. A.; Ghali, P.; Lee, G. E.	2019	Jmir Mhealth and Uhealth	Canada	"In this study, we employed a user-centered approach to design a smartphone app called colonAPPScopy to support the needs of patients preparing for colonoscopy in the context of colorectal cancer screening." "2 focus group discussions (FGDs) with gastroenterology patients treated at the McGill University. Thematic analysis used."	The aim of this qualitative study was to employ a user-centered approach to design the content and features of a smartphone app called colonAPPscopy to support individuals preparing for their colonoscopy appointments	"Involvement of potential users in the early stages of app development is likely to optimize usage by aligning the app content and features with user-elicited preferences [25,26]. User-centered models involve understanding the environment of intended end users, often through focus group discussions (FGDs) [27]." "In this study, we employed a user-centered approach to design a smartphone app calle…	Focus group	User-centered design	Yes	9 patients in 2 focus groups.	9	n.a	"individuals who recently underwent colonoscopy as they would be knowledgeable about user needs and preferences during colonoscopy preparation... Gastroenterology outpatients at the McGill University Health Centre in Montreal, Canada, were eligible for participation if they were aged 50 to 75 years, were fluent in English or French, and had undergone colonoscopy in the context of screening within…	Sample size mentioned but justified as sufficient. Mentioning that the sample is not representative.	1								Actual age of participants is not really described besides that they recruited from 50-75.	n.a	n.a	50	75	n.a	Yes - 50-75 because that is the age group in which screening for colorectal cancer is recommended in Canada. However, could there be people above 75 who get the test? Is there a justification to exclude them?	2/9 female	0.222	n.a	Community dwelling	n.a	individuals who recently underwent colonoscopy (screening - not because of a health condition)	All participants owned smartphones and had used the internet to obtain health-related information.	1	partially described	no	yes - above 75					1	a smartphone app called colonAPPScopy to support the needs of patients preparing for colonoscopy in the context of colorectal cancer screening.	Online platform or app for monitoring health, safety, telecare or services information	Care or healthcare – specific medical condition Colonoscopy preparation
Involving people with dementia in developing an interactive web tool for shared decision-making: experiences with a participatory design approach	Span, M.; Hettinga, M.; Groen-van de Ven, L.; Jukema, J.; Janssen, R.; Vernooij-Dassen, M.; Eefsting, J.; Smits, C.	2018	DISABILITY AND REHABILITATION	Netherlands	Participatory design study "explanatory case study design was used when developing the DecideGuide. A secondary analysis focused on the data gathered from the participating people with dementia during the development stages: semi-structured interviews (n=23), four focus group interviews (n=18), usability tests (n=3), and a field study (n=4). Content analysis was applied to the data." "The data wi…	"The aim of this study was at gaining insight into the participatory design approach of involving people with dementia in the development of the DecideGuide, an interactive web tool facilitating shared decision-making in their care networks." "research question of this study is: What are the experiences with the participatory design approach of involving people with dementia in the development of…	"participatory design approach. explanatory case study design was used when developing the DecideGuide." "The design principles of the DecideGuide are threefold. First, we aimed for transparency in order to reduce feelings of suspicion, e.g., that people with dementia, due to the condition, often harbor [25]. Second, we aimed for open communication and information to ensure that all network membe…	Semi-structured interviews Focus group interviews Mockup Cognitive walkthrough Think-aloud method	Participatory design Explanatory case study design	yes	semi-structured interviews (n=23), four focus group interviews (n=21), usability tests (n=3), and a field study (n=4).	51	family members and caregivers	"People with mild to moderate dementia were recruited in three different ways: by case managers, by contacts in nursing homes and daycare centers, and on the website of the Dutch Alzheimer’s Association… inclusion was determined by their ability of having a (group) conversation with the researchers rather than by a cognitive capacity instrument (e.g., MMSE) [4,5]. Inclusion criteria were: a diagn…	no									79.6 (range 62-89)	79.6	51	62	89	n.a	No	25/51 female	0.49	7 low, 26 medium, 12 high, 6 unknown	Community dwelling and nursing homes	n.a	People with dementia	n.a		adequate	no	no						DecideGuide, an interactive web tool facilitating shared decision-making in their care networks.	Online platform or app for decision making or advising	Care or healthcare – decision making, digital advising, caregiving or information
Human factors analysis, design, and evaluation of Engage, a consumer health IT application for geriatric heart failure self-care	Srinivas, P.; Cornet, V.; Holden, R.	2017	Int J Hum Comput Interact	USA	Design study (study, design and evaluation phases) "the study phase, data from observations, interviews, surveys, and other methods were analyzed to identify gaps in and requirements for supporting heart failure self-care. The design phase applied findings from the study phase throughout an iterative process, culminating in the design of the Engage application, a product intended for continuous u…	not clearly described. But seems the design and evaluation of Engage, a consumer health IT application for geriatric heart failure self-care.	The study was based on HFE (Human factors and ergonomics) frameworks of “patient work” and incorporated the three broad phases of user-centered design: study or analysis; design; and evaluation. Major US reports recommend attention to human-computer interaction when designing or deploying health IT... Importantly, there is national recognition of the value of HFE methods for ensuring usable, effe…	Observations Interviews Surveys Divergent brainstorming Think aloud	Human factors and ergonomics framework User-centered design SEIPS 2.0 (Systems Engineering Initiative for Patient Safety) Patient Work Lens for CHIT	yes	63 older adults and 35 informal caregivers in the study phase and 5 in the evaluation phase	68	family caregivers, nurses, cardiologists	Study phase: half of the patients were recruited from outpatient cardiology and heart failure clinics of a large academic medical center. The rest were recruited from a larger study of adults discharged from the same medical center. All patients were aged 65 or older, diagnosed with CHF with mild, moderate, or severe CHF functional status Evaluation phase: Five participants diagnosed with mild or…	Sample size in the evaluation phase.	1								Study phase: mean age was 73.3 (median = 72, SD = 6.7, range 65–86) Evaluation phase: 61.2 (sd=4.97)	72.41	68	65	86	72	No	49% female in study phase 40% in evaluation phase	0.49	34% had a high school degree, 15% did not graduate high school, and 51% had completed some college or had a college degree.	Community dwelling. 31% lived alone, 54% lived with a spouse, and 15% lived with another family member	74% were White non-Hispanic; ; 90% were retired; 61% had an annual household income less than $50,000 (31% less than $25,000);	All patients were aged 65 or older, diagnosed with CHF with mild, moderate, or severe CHF functional status. About half had diastolic heart failure (with preserved left ventricular ejection fraction), a quarter had systolic heart failure (reduced ejection fraction), and a quarter had systolic/diastolic CHF. A majority had other chronic conditions besides heart failure: high cholesterol (82%); hig…	n.a		adequate	no	no						Engage' application for self-care and goal setting 'Engage' - heart failure self-care IT app	Online platform or app for monitoring health, safety, telecare or services information Online platform or app for decision making or advising	Care or healthcare – specific medical condition Heart failure
Exploring the Communication of Progress in Home-based Falls Rehabilitation using Exergame Technologies	Stephen Uzor; Lynne Baillie	2018	Proceedings of the ACM on Interactive, Mobile, Wearable and Ubiquitous Technologies	UK	Qualitative mostly, using thematic coding. Additional use of quantitative scales in study 2	we build on our previous research into exergames for falls, and we investigate how an exergame system can be used to communicate long-term progress to seniors. To date none of these studies have explored the following: a) progress in falls therapy from a home rehabilitation standpoint, b) stakeholder opinions on rehabilitation progress and how it can be effectively communicated over time through …	iterative UCD process… using a participatory design (PD) methodology in design workshops. "Recent work advocates for the employment of an iterative user-centered design (UCD) approach in order to accomplish the successful design of such technologies [9,45]." "To ensure that seniors’ concerns on the use of technologies for rehabilitation are addressed, it is important to involve them in the design…	Interviews Design workshops Questionnaires	User-centered design Participatory design	yes	phase 1: n=6 Phase 2 (PT only) Phase 3 (design workshop 2): n=11 seniors + n=6 PT mixed group 2 month field study: n=16	33	6 physiotherapists	initially recruited from the UK National Health Service (NHS) falls group therapy classes. Phase 2: We recruited the physiotherapists from the NHSGGC falls service and the seniors from a local housing association	no									phase 1: 76 phase 2: 78 2 month field study: 65-85 (median = 77	77.29	17	65	85	77	No Inclusion criteria of over 65	phase 1: 66% female phase 3: 55% female 2 month field study: 63%	0.61	n.a	Community dwelling	n.a	inclusion criteria: over the age of 65 and had previously fallen at least once in the 12 months prior to the study	n.a		adequate	no	no						Exergame rehabilitation app. Meant for rehabilitation after falls and falls prevention.	Online platform, app and/or devices for physical or cognitive activity or rehabilitation Exergames	Care or healthcare - physical or cognitive activity or rehabilitation
Development of an Exergame for Urban-dwelling Older Adults With Functional Limitations: Results and Lessons Learned	Szanton, S. L.; Walker, R. K.; Lim, J. H.; Fisher, L.; Zhan, A.; Gitlin, L. N.; Thorpe, R. J.; Terzis, A.	2016	Progress in community health partnerships: research, education, and action	USA	Pilot study using quantitative logs during 4 weeks + qualitative comments	"The purpose of this paper was to present an academic–community partnership that resulted in a proof-of-concept pilot of an exergame designed to increase strength and balance for disabled older adults. We describe feasibility, safety, and acceptability of the exergame intervention, and lessons learned."	not detailed	Quantitative logs	not detailed	yes	prepilot: n=8 pilot: n=16	24	n.a	Through an "organically" developing partnership with an urban housing authority: Persons were contacted first by letter and then a follow-up phone call to explain the study, determine interest, and screen for eligibility.	no									73.6	73.6	24	n.a	n.a	n.a	No Inclusion criteria of over 65	76% female	0.76	n.a	Community dwelling	low-income, 95% African American	at least one limitation in activities of daily living. At baseline, the participants had an average SPPB score of 4.69 and reported an average of 3.4 Activity of Daily Living limitations.	n.a		adequate	no	no						user-friendly home balance exergame for the Nintendo Wii, platform. The game would be based on principles of Tai Chi and designed to increase lower leg strength and balance.	Online platform, app and/or devices for physical or cognitive activity or rehabilitation Exergames	Care or healthcare - physical or cognitive activity or rehabilitation
Requirements for an Electronic Health Tool to Support the Process of Help Seeking by Caregivers of Functionally Impaired Older Adults: Co-Design Approach	Tremblay, M.; Latulippe, K.; Giguere, A. M.; Provencher, V.; Poulin, V.; Dube, V.; Guay, M.; Ethier, S.; Sevigny, A.; Carignan, M.; Giroux, D.	2019	JMIR Aging	Canada	co-design process based on qualitative action research approach. "For data analysis, we followed an analytic questioning method [39]. This method involves 3 major steps: (1) articulate operationalizing questions according to the research objective, (2) submit a relevant corpus to these questions to obtain a first draft of answers that will be used to generate more precise questions, and (3) answe…	"A co-design study was conducted to address the gap between caregivers and access to resources. The purpose of this study was to support the process of help seeking by caregivers of functionally impaired older adults through electronic health (eHealth)."	co-design process based on qualitative action research approach to develop an eHealth tool with health and social service professionals (HSSPs), community workers, and caregivers. The participants acted as co-designers in identifying requirements for the tool. To organize design sessions for the tool, we used the Conceptual Framework of User Experience proposed by Garrett [27]. The model (Figure …	Design workshops Advisory committee Brainstorming sessions Paper prototypes	Co-design Action research Conceptual Framework of User Experience	yes	11 caregivers, 16 community workers, and 11 HSSPs. (no older adults besides caregivers specified)	11	community workers, and Health and social service professionals HSSPs	We recruited co-designers from various regions of Quebec to meet the particularities of the people living in different regions. Community workers were contacted directly (by phone or email). Direct contact was made with HSSP management of older adult services. The management used selection criteria to identify potential participants in their organization, and the HSSPs communicated with the resea…	Participants sampled were different then participants who acted as co-designers during 1 session only. This resulted in participants working on content and functionality requirements that were based on the user need decisions of other participants. This could have influenced their motivation and engagement during the session									Caregivers 44-82 community workers 25-62 HSSP 28-49	n.a	n.a	44	82	n.a	No	Caregivers 11/11 female community workers 10/16 female HSSP 11/11 female	1	care givers 3/11 college 4/11 university	n.a	n.a	n.a	n.a		adequate	no	no						eHealth platform to increase access of knowledge and services for caregivers	Online platform or app for caregiving	Care or healthcare – decision making, digital advising, caregiving or information
A personalised mobile-based home monitoring system for heart failure: The SUPPORT-HF Study	Triantafyllidis, A.; Velardo, C.; Chantler, T.; Shah, S. A.; Paton, C.; Khorshidi, R.; Tarassenko, L.; Rahimi, K.; Support-Hf Investigators	2015	International Journal of Medical Informatics	UK	collection of both quantitative and qualitative data regarding user experience while interacting with the system. More specifically, patient monitoring requirements and usability needs are identified through analysis of observations from home visits, automated collection of user interactions, and telephone interviews.	To design and iteratively move towards a personalized mobile health monitoring system for patients living with heart failure,	"We present an iterative approach to refining a remote health monitoring system that is based on interactions between different actors (patients, clinicians, social scientists and engineers) and supports the collection of quantitative and qualitative information about user experience and engagement." "First, in contrast with other research focusing on system design prior to system use and deploym…	Observations System usage logs Telephone interviews Non-scheduled patient-initiated feedback	Iterative refinement approach Action research Agile software development	yes	n=26	26	n.a	"inclusion criteria, patients were to be aged 18 years and above, diagnosed with heart failure, and willing to give informed consent for participation in the study. Potentially eligible patients were recruited by their direct care team during scheduled clinic visits."	no									mean=72, SD=15	72	26	n.a	n.a	n.a	No	9/26	0.346	n.a	n.a	n.a	diagnosed with heart failure	n.a		adequate	no	no						A personalized mobile-based home monitoring system for heart failure: The SUPPORT-HF. The mobile system enables patients to complete physiological measurements at home through commercially available sensing devices, answer symptom-specific questionnaires, review their personal readings, view educational material, and initiate communication with their healthcare professionals.	Online platform or app for monitoring health, safety, telecare or services information Online platform or app for communication	Care or healthcare – specific medical condition Heart failure monitoring
A Community-Based, Technology-Supported Health Service for Detecting and Preventing Frailty among Older Adults: A Participatory Design Development Process	van Velsen, L.; Illario, M.; Jansen-Kosterink, S.; Crola, C.; Di Somma, C.; Colao, A.; Vollenbroek-Hutten, M.	2015	Journal of aging research	Netherlands and Italy	Participatory design workshop held over a period of 3 months. Analysis based on thematic analysis.	discuss the development of a community-based, technology supported service model that aims to detect and prevent frailty among older adults, by means of a participatory design approach.	We approached the design of the servicemodel by means of participatory design. Participatory design is a design approach that advocates the inclusion of all stakeholders (including potential end-users and/or their representatives) during design activities in order to come to a design solution that aligns with all stakeholders’ and end-users’ needs and context	Participatory design workshop	Participatory design	not indicated	All stakeholders including older adults - 60 in Italy and in the Netherlands. How many older adults are not specifically mentioned.	not clear	Italy: A set of organizations that were closest to the older adults in the community (i.e., they are key stakeholders) were invited. Netherlands: a wide range of stakeholders and end-user representatives: a community nurse, a specialist in geriatric medicine, a general practitioner, a manager of a homecare organization, a representative from a municipality, a representative from a seniors’ associ…	Mapping of relevant stakeholders in each site.	no									n.a	n.a	n.a	n.a	n.a	n.a	No	n.a	n.a	n.a	n.a	n.a	n.a	n.a		mostly missing	Cannot be determined due to very missing characteristics	Cannot be determined						Online platform - community-based, technology-supported health service for detecting prefrailty and preventing frailty and further functional decline	Online platform or app for monitoring health, safety, telecare or services information	Care or healthcare – biomarker, lifestyle or safety monitoring
The development and codesign of the PATHway intervention: a theory-driven eHealth platform for the self-management of cardiovascular disease	Walsh, D. M. J.; Moran, K.; Cornelissen, V.; Buys, R.; Claes, J.; Zampognaro, P.; Melillo, F.; Maglaveras, N.; Chouvarda, I.; Triantafyllidis, A.; Filos, D.; Woods, C. B.	2019	Translational Behavioral Medicine	Belgium and Ireland	Quantitative (technology usage questionnaire - TUQ) and qualitative (content analysis) of interviews, focus groups and expert panel	The aim of the current study was to develop the PATHway intervention (physical activity toward health) for the self-management of CVD.	The PATHway intervention was theoretically informed by the behavior change wheel and social cognitive theory. A person-centered approach was adopted involving an iterative codesign process and extensive user testing. Codesign goes beyond aiming to adopt a user-centered approach; it is a person-centered ethos sought to empower patients to tailor an intervention to suit their own contexts and partn…	Questionnaires - technology usage questionnaire (TUQ) Interviews Focus groups Expert panel	Co-design User-centered approach	yes	Quantitative: n=310 Qualitative interviews: n=31 CVD patients n=31 stakeholders focus groups: n=30 stakeholder expert panel: n=10 Usability testing phase: n=11 patients	382	Subsequently, a further 21 interviews were conducted with healthcare professional stakeholders to provide a deeper understanding of the PATHway end-user requirements: representatives from public policy, from the community, specifically general practitioners (GPs), public health nurses, local patient organization, and national patient organization and representatives from the hospital	Individuals with CVD were selected based on a variety of cardiac histories (e.g., PCI, stenting, CABG, and heart failure) and differing levels of engagement with CR services: (a) high attenders of hospital-based CR, (b) low attenders of hospital-based CR, (c) high attenders of community-based CR, and (d) dropouts from community-based CR. Eligible CVD patients were identified by the research team …	no									Quantitative: mean age 61.7 (14.5) Qualitative interviews: mean 60.38 design focus groups: age 55-75	61.58	341	55	75	n.a	No	Quantitative: 77% male, 23% female Qualitative interviews: 26/31 male	0.227	n.a	n.a	n.a	patients with CVD	n.a		adequate	no	no						PATHway aims to empower patients who have CVD to self-manage their CVD risk factors post hospital-based CR. PATHway aims to provide an alternative remote community-based CR program to patients. It uses an Internet-enabled and sensor-based home exercise platform as the core component of a personalized, comprehensive lifestyle intervention program. This novel program is set within a collaborative c…	Online platform or app for monitoring health, safety, telecare or services information Smart home sensors or appliance	Care or healthcare – specific medical condition Cardiovascular diseases (CVDs)
Getting what they need when they need it. Identifying barriers to information needs of family caregivers to manage dementia-related behavioral symptoms	Werner, N. E.; Stanislawski, B.; Marx, K. A.; Watkins, D. C.; Kobayashi, M.; Kales, H.; Gitlin, L. N.	2017	Appl Clin Inform	USA	Qualitative. 4 focus groups. Qualitative content analysis of the data was guided by a sociotechnical systems framework.	This study used a sociotechnical systems approach to identify barriers to meeting caregivers’ information needs related to the management of dementia-related behavioral symptoms, and to derive design implications that overcome barriers for caregiver-focused web-based platforms. We have subsequently used these design implications to inform the development of a web based platform, WeCareAdvisor,TM …	"Sociotechnical context refers to the context within a purposeful system influenced by interacting components such as humans, technologies and environment [11, 12]. The Systems Engineering Initiative for Patient Safety (SEIPS) is a sociotechnical systems model that describes an adaptive feedback system of interdependent elements that interact to conduct processes that produce outcomes, which feed…	Focus groups	Systems Engineering Initiative for Patient Safety (SEIPS) Participatory approach	Yes	26 family care givers (9 of which lived with the person - we assume they are spouses)	9	n.a	Participants were selected using a combination of purposive and network sampling to identify caregivers who currently provide care to persons with dementia or those with previous caregiver experience [22].	"study was conducted in one geographical area and may not be representative of all family caregivers."				1					52 years (24-76)	n.a	n.a	24	76	n.a	No	60% female	0.6	A majority of the family caregivers (96%) had some college education.	n.a	96% Caucasian; 4% African American.	n.a	All of the family caregivers had access to a computer, had internet at home, and had an email address. Most of the caregivers accessed computers at home (96%). Sixty-five percent of the family caregivers used email several times per day. The use of internet enabled-devices included desktop computers (62%), laptop computers (69%), tablets (31%), and smartphones (54%).	1	adequate	no	not clear if using a computer was an inclusion criteria (all participants had access to a computer). This is relevant as the study relates to barriers to identifying information needs. Notably, 96% are higher education. Maybe not exclusion, but probably biased.				1		Consumer health informatics (CHI) - eHealth platform for information	Online platform or app for monitoring health, safety, telecare or services information	Care or healthcare – decision making, digital advising, caregiving or information
Development and testing of an online community care platform for frail older adults in the Netherlands: a user-centred design	Willard, S.; Cremers, G.; Man, Y. P.; van Rossum, E.; Spreeuwenberg, M.; de Witte, L.	2018	BMC Geriatrics	Netherlands	User centered design In step 1: direct observations and interviews were performed. In step 2 moments of feedback were documented. In step 3, user data logs were obtained during 6 months of use, as well as interviews.	The main aims of the study were: 1) to modify an existing online platform, based upon the needs of frail older adults, and 2) to test this modified prototype platform on the usability and the feasibility of frail older adults.	User-centered design. A UCD is a framework in which the needs of the end users are given extensive consideration at each stage of the product’s design. The iterative nature of a UCD and the inclusion of various feedback loops are essential in adapting the technology to end user needs [11].	Observations Interviews Moments of feedback User data logs Use cases	User-centered design	"The ethical principles that are outlined in the Dutch “Medical Research Involving Human Subjects Act” were followed throughout the development process. After informing them, all participants gave their informed and written consent to participate in the study. No formal IRB approval was needed in view of the non-invasive character of the study"	Total 50 in step 1 (n=17):of which n=3 in the observations and n=14 in interviews. step 2 = development of prototype with researchers and representatives of older adults; In step 3 73 were approached but only 33 completed the study.	50	geriatrician, a practitioner nurse	Various organizations (e.g. a client-interest group, a hospital, and a local municipality) were asked to select suitable candidates (i.e. people who were living at home, and over 65). In step 3 - Suitable participants (i.e. people who met any of the following criteria: aged 65 and older; at a risk of decline in physical, psychological, or social functioning; suffering from a geriatric syndrome; s…	"In view of the modest sample size (especially in the direct observation and the needs part), the results should be interpreted with some caution."	1								In step 1: 77.9 In step 3: age not clearly described - Of the 33 participants that completed the study, 20% were younger than 70 (the youngest was 65) and 60% were 70–80 years old.	77.9	17	65	80	n.a	No	Step 1: 11/17 -64.7% Step 2 - not detailed.	0.65	n.a	Community dwelling	n.a	not detailed, but with at least one limitation. inclusion criteria:65+, risk of decline physical, psychological or social functioning etc.	Step 1: Approximately 50% of the participants had a basic knowledge of computers and a little fewer than 50% owned a personal computer (PC). In step2: Eight participants did not have a computer or an Internet connection. These were made available to them, free of charge.	1	partially described	no	no						online community care platform (OCC-platform) comprising of care, health, well being and communication functions. An interactive software concept on a Standard PC, containing 11 Functions. The purpose of this platform was to support frail older adults in their independence and functioning, by stimulating self-care and providing reliable information, products and services.	Online platform or app for monitoring health, safety, telecare or services information Online platform or app for communication	Care or healthcare – decision making, digital advising, caregiving or information
A Web-Based Treatment Decision Support Tool for Patients With Advanced Knee Arthritis: Evaluation of User Interface and Content Design	Zheng, H.; Rosal, M. C.; Li, W.; Borg, A.; Yang, W.; Ayers, D. C.; Franklin, P. D.	2018	JMIR Human Factors	USA	Qualitative and quantitative methods. User-centered formative and summative evaluations were employed for the tool usability testing [6].The second phase, designed as the summative evaluation, was to assess the clarity of outcome information as well as usefulness, satisfaction, and acceptance of the tool through interviews and questionnaires. Participants’ responses to the user interface design, …	The aim of this study was to examine user experience and acceptance of the Web-based treatment decision support tool among patients With Advanced Knee Arthritis	"User-centered formative and summative evaluations were employed for the tool usability testing [6]. The first phase goal, the formative evaluation, was to improve the tool design through participants’ response to preliminary ideas of design. This was accomplished through a first round of evaluation interviews. The second phase, designed as the summative evaluation, was to assess the clarity of o…	Interviews Questionnaires - Computer System Usability Questionnaire- CSUQ	User-centered formative and summative evaluations	yes	total n=28 (8 in round 1 and 20 in round 2)	28	in the initial design which was with out older adults - designed by a multidisciplinary team including an orthopedic specialist, a researcher with expertise in health literacy, a computer scientist, and a biostatistician.	study sample was recruited from the UMass Memorial Health Care Arthritis and Total Joint Center. All patients aged 21 years of age and older seeking knee OA care at the Arthritis and Total Joint Center were eligible.	"Study limitations include a relatively small sample. However, user interface evaluation research has reported that 31% of usability problems can be identified with a single user [24], and more than 80% of usability problems can be identified with a sample of five users [25,26]" "Culturally and linguistically diverse patients were not considered in patient selection in this study. We plan to test…	1		1						63(sd 11)	63	28	n.a	n.a	n.a	No	75% female	0.75	(93%) had at least a high school education level	n.a	n.a	Pre TKR	(54%) used a computer every day, and 9 (32%) rarely or never used a computer. Eight of nine participants with low computer use were 65 years of age or older	1	adequate	no	Not clear. Perhaps not direct exclusion, however biased: "Culturally and linguistically diverse patients were not considered in patient selection in this study"						A Web-Based Treatment Decision Support Tool for Patients With Advanced Knee Arthritis	Online platform or app for decision making or advising	Care or healthcare – specific medical condition Arthritis, with its most common form osteoarthritis (OA)
[truncated: 34 more columns]

## Sheet: SHORT extraction table
Title	Authors	Published Year	Country of the study sample	Methods and tools - recoded	Definition of design - recoded	Sample size (older adults only)	Sampling mentioned as a limitation	Age - detail	Total % female	Characteristics detail	Contrast between what the DT is intended for and the participants involved	Exclusion of certain older adults	Type of DT - recoded	Context of DT use	Involved in the first stage of empathizing	Involved in prototyping	Involved in usability / evaluation	Ageism: Yes/ mixed/ No ageism	Contrast between importance of involvement and actual practice
Visualization of Cardiac Implantable Electronic Device Data for Older Adults Using Participatory Design	Ahmed, R.; Toscos, T.; Ghahari, R. R.; Holden, R. J.; Martin, E.; Wagner, S.; Daley, C.; Coupe, A.; Mirro, M.	2019	USA	Focus groups PD activity Altarum Consumer Engagement (ACE) scale, and the Newest Vital Sign (NVS)	Participatory design	9	yes	67 (range 65-69),	0.444	adequate	no	no	Online platform or app for monitoring health, telecare or services information	Care or healthcare – specific medical condition cardiovascular	yes (previous study)	yes	not in this study - this is planned for the next study, but not directly reported in this paper.	mixed	no
Usability evaluation for the Amulet Wearable Device in rural older adults with obesity	Batsis, John A.; Zagaria, Alexandra; Kotz, David F.; Bartels, Stephen J.; Boateng, George G.; Proctor, Patrick O.; Halter, Ryan J.; Carpenter-Song, Elizabeth A.	2018	USA	Semi-structured interviews Focus groups Heuristic evaluation and Cognitive walk-through Think aloud	User-centered design	29	yes	Mean age 72.9±4.6, (46.7±12.1 for clinicians, and 64.3±8.7 for community leaders)	n.a	partially described	no	no	Wearable for biomarker, lifestyle monitoring or tracking	Care or healthcare – biomarker, lifestyle or safety monitoring	no	no	yes	mixed	yes
Designing for Suburban Social Inclusion: A Case of Geo-Located Storytelling	Bengs, A.; Hagglund, S.; Wiklund-Engblom, A.; Staffans, S.	2015	Finland	Semi-structured interviews Literature review Written cache logs	Experience design User-Centered Design (UCD) Persuasive technology	6	no	range 65-75	0.5	mostly missing	no	no	Online platform or app for Leisure and social activity	Leisure and social activity	yes	no	yes	yes	no
Using Human-Centered Design to Build a Digital Health Advisor for Patients With Complex Needs: Persona and Prototype Development	Bhattacharyya, O.; Mossman, K.; Gustafsson, L.; Schneider, E. C.	2019	Canada	In-depth interviews Personas and use cases	Human-centered design (HCD) Design thinking	8	no	n.a	n.a	mostly missing	Cannot be determined due to very missing characteristics	Cannot be determined	Online platform or app for decision making or advising	Care or healthcare – decision making, digital advising, caregiving or information	yes	no	no	yes	yes
HABITAT: An IoT Solution for Independent Elderly	Borelli, E.; Paolini, G.; Antoniazzi, F.; Barbiroli, M.; Benassi, F.; Chesani, F.; Chiari, L.; Fantini, M.; Fuschini, F.; Galassi, A.; Giacobone, G. A.; Imbesi, S.; Licciardello, M.; Loreti, D.; Marchi, M.; Masotti, D.; Mello, P.; Mellone, S.; Mincolelli, G.; Raffaelli, C.; Roffia, L.; Salmon Cinotti, T.; Tacconi, C.; Tamburini, P.; Zoli, M.; Costanzo, A.	2019	Italy	Interviews Focus groups Co-design workshops Heuristic evaluation	User-Centered Design (UCD)	19	no	"About 55-83 (care givers and self-sufficient seniors)"	n.a	mostly missing	no	Cannot be determined - involvement too vaguely described	Smart home sensors or appliance	Care or healthcare – biomarker, lifestyle or safety monitoring	Seems so but vaguely described	Not clear vaguely described	yes	yes	Cannot be assessed - involvement too vaguely described
The Design of New Technology Supporting Wellbeing, Independence and Social Participation, for Older Adults Domiciled in Residential Homes and/or Assisted Living Communities	Cahill, J.; McLoughlin, S.; Wetherall, S.	2018	Ireland	Literature Review Interviews Observations Personae and scenarios Co-design and Evaluation sessions	Human factors Human–machine interaction (HMI) design Personae-based design Scenario-based design Participatory design Co-design	11	yes	age range of between 60 to 90 years Mean age = 79.36	0.91	adequate	Yes Participants from the community (living independently), but the context is more about residential homes and/or assisted-living communities.	no	Smart home sensors or appliance	Care or healthcare – biomarker, lifestyle or safety monitoring	yes	yes	yes	mixed	no
Creating New Technologies for Companionable Agents to Support Isolated Older Adults	Candace L. Sidner; Timothy Bickmore; Bahador Nooraie; Charles Rich; Lazlo Ring; Mahni Shayganfar; Laura Vardoulakis	2018	USA	Wizard of Oz (WOZ) study Use cases Questionnaires: PAR-Q (To assess physical health status) [52], PHQ-2 (To assess mental health status) [25] Social Support Questionnaire [32], UCLA Loneliness Questionnaire [45], SF-12 Health Status [7], General Happiness [26] ABC Questionnaire for Affective Benefits [35] Relationship Closeness Inventory [3]	Human-centered computing	60	no	2 Pre phase studies: ages 56–73 & 56-75 Evaluation phase: Mean: 66, SD: 7.89 Age range 55-91	0.88	partially described	Yes The target group is "isolated older adults" this should be available regardless of health/ physical ability, as this might often be the reason of isolation.	yes with depression or not healthy enough to engage in basic physical activity	Robots or virtual agents for social and physical support	Care or healthcare – assistance, physical or social support	no	no	yes	mixed	no
Detecting falls at home: User-centered design of a pervasive technology	Chaumon, Marc-Eric Bobillier; Cuvillier, Bruno; Body, Salima; Cros, Florence	2016	France	Interviews Focus groups Observations Personas method Wizard of Oz	User-centered design Participatory-design-through-use Living lab approach	63	yes	84 (range 82-92)	0.88	adequate	no	no	Smart home sensors or appliance Online platform or app for caregiving	Care or healthcare – biomarker, lifestyle or safety monitoring	yes	not clear. Perhaps this happens in a future study. For this study a model is used but not referred to as a working prototype.	not in this study	yes	no
Home-Based Adapted Physical Activity by Means of a Motivational Aide Solution	Chevalier, L.; Voilmy, D.; Chkeir, A.; Duchene, J.	2018	France	Collective interviews Mock-ups Brief mini-usage scenarios	Participatory design Living Lab approach defined as a co-operative approach	12	no	62-80	0.66	partially described	Yes	yes with neurological or sensory deficiencies	Online platform, app and/or devices for physical or cognitive activity or rehabilitation Online platform or app for communication	Care or healthcare - physical or cognitive activity or rehabilitation	no	yes - but not involved in the making of the first mockup	yes	yes	yes
Usage of an Exercise App in the Care for People With Osteoarthritis: User-Driven Exploratory Study	Danbjorg, D. B.; Villadsen, A.; Gill, E.; Rothmann, M. J.; Clemensen, J.	2018	Denmark	Focus groups Cultural probes and diary (user testing) Mock-up workshops	Participatory design	6	yes	No data on age	0.66	mostly missing	no	yes purposive sampling - indicated that only people who exercise on daily basis	Online platform, app and/or devices for physical or cognitive activity or rehabilitation	Care or healthcare – specific medical condition Osteoarthritis	yes (in a redesign process of an existing tech)	yes	yes	mixed	no
The Digital Heart Manual: A pilot study of an innovative cardiac rehabilitation programme developed for and with users	Deighan, C.; Michalova, L.; Pagliari, C.; Elliott, J.; Taylor, L.; Ranaldi, H.	2017	UK	Expert review Observation Usability and Accessibility Questionnaire Semi-structured telephone interviews	User-centered approach	28	no	The mean age of the study sample (n = 28) was 61 years (42–77 years).	0.29	Adequate	no	yes Those without "access to any technological device (e.g. computer, tablet) with an internet access."	Online platform, app and/or devices for physical or cognitive activity or rehabilitation	Care or healthcare – specific medical condition Cardiovascular	no	Partially - presented with a developed prototype and modified it.	yes	no ageism	yes
The multi-modal interface of Robot-Era multi-robot services tailored for the elderly	Di Nuovo, A.; Broz, F.; Wang, N.; Belpaeme, T.; Cangelosi, A.; Jones, R.; Esposito, R.; Cavallo, F.; Dario, P.	2018	Italy, Sweden (2 main test sites in living labs) & UK	Focus groups and workshops Realistic experimentation Questionnaires, System Usability Scale (SUS)	User-centered design	72	yes	77.6 years (range 63–97).	0.71	Adequate	Yes	yes with no, low or mild health impairments, cognitive and/or motor deficits	Robots or virtual agents for social and physical support Online platform or app for communication	Care or healthcare – assistance, physical or social support	yes	no	yes	mixed	yes
Agile Co-Creation for Robots and Aging (ACCRA) Project: new technological solutions for older people	D'Onofrio, G.; Fiorini, L.; de Mul, M.; Fabbricotti, I.; Okabe, Y.; Hoshino, H.; Limosani, R.; Vitanza, A.; Greco, F.; Giuliani, F.; Guiot, D.; Senges, E.; Kung, A.; Cavallo, F.; Sancarlo, D.; Greco, A.	2018	France, Netherlands, Italy, and Japan	In-depth interviews Co-creation session Experimentation testing Sustainability analysis	Agile co-creation	90	no	n.a	n.a	mostly missing	no	the absence or mild level of cognitive impairment assessed by Mini Mental State Examination (MMSE) with a score = 24	Robots or virtual agents for social and physical support	Care or healthcare – assistance, physical or social support	yes	yes but early stage	not in this study	mixed	no
Applications of Paper and Interactive Prototypes in Designing Telecare Services for Older Adults	Duh, Emilija; Guna, JoÅ¾e; PogaÄnik, MatevÅ¾; Sodnik, Jaka	2016	Slovenia	Interviews User scenarios Paper prototyping workshops Interactive prototype testing	Participatory design	45	no	64-91	0.91	partially described	Yes (described as aiming for people not in nursing homes but the sample is mainly from there)	not suffering from special diseases, such as: dementia, glaucoma of Parkinson disease	Online platform or app for monitoring health, safety, telecare or services information Online platform or app for communication	Care or healthcare - support for telemedicine	yes	yes	yes	yes	no
A Virtual Agent to Support Individuals Living With Physical and Mental Comorbidities: Co-Design and Acceptability Testing	Easton, K.; Potter, S.; Bec, R.; Bennion, M.; Christensen, H.; Grindell, C.; Mirheidari, B.; Weich, S.; de Witte, L.; Wolstenholme, D.; Hawley, M. S.	2019	UK	Co-design workshops Case scenarios, personas System Usability Scale (SUS) questionnaires	Co-design Co-production Service design Double diamond model	8	yes	Participants had a median age of 82.5 years (range 69 to 86 years)	0.6	adequate	no	no	Robots or virtual agents for social and physical support	Care or healthcare – assistance, physical or social support	yes	yes	yes	no ageism	no
Designing a social and assistive robot for seniors	Eftring, H.; Frennert, S.	2016	Sweden, Austria and Greece	Workshops Questionnaires Interviews Concept generation activities - experience prototyping and participatory design workshops Mock-up study Lab and home trials with a prototype Wizard of Oz technique	Iterative innovation process Design thinking approach Living laboratory setting	156	no	report not consistent - see sample	0.63	partially described	no	no	Robots or virtual agents for social and physical support	Care or healthcare – biomarker, lifestyle or safety monitoring	yes	yes	yes	no ageism	no
FMT: A Wearable Camera-Based Object Tracking Memory Aid for Older Adults	Franklin Mingzhe Li; Di Laura Chen; Mingming Fan; Khai N. Truong	2019	Canada	Interviews Experimental/ observational study	Human-centered computing	24	no	Stage 1: age range from 72 to 80 years old (Mean = 76.8, s.d. = 2.59) Stage 2: over 65 years old (mean = 79.17, s.d = 3.51) range 73-84	0.54	adequate	no	To be eligible for the study, participants were required to have experience with using smartphones	Wearable for biomarker, lifestyle monitoring or tracking	Care or healthcare – assistance, physical or social support	yes	no	yes	yes	no
Design of a Mobile Social Community Platform for Older Chinese People in Urban Areas	Gao, Q.; Ebert, D.; Chen, X.; Ding, Y.	2015	China	Interviews	not detailed	108	no	ranging from 60 to 83 years (M = 71, SD = 7.5). Second phase - participants were from 55 to 79 years (M = 67.1, SD = 6.36),	0.56	adequate	Yes	yes	Online platform or app for Leisure and social activity	Leisure and social activity	Yes- but there is a discontinuity	no	yes	yes	yes
Inclusion of service robots in the daily lives of frail older users: A step-by-step definition procedure on users' requirements	Garcia-Soler, A.; Facal, D.; Diaz-Orueta, U.; Pigini, L.; Blasi, L.; Qiu, R. X.	2018	Germany, Italy and Spain	Focus groups Qualitative and quantitative interviews Ethnographic procedure	User-Centered Design (UCD) USERfit RESPECT User Requirements Framework	104	no	Mean age only given for first phase of FG - 80 years. Total age range for older adults 65-93 primary caregivers - 28-69 professional caregivers - 27-62 health professionals - 27-61	0.75	partially described	no	no	Robots or virtual agents for social and physical support	Care or healthcare – assistance, physical or social support	yes	initial phase - not detailed in this paper	initial phase - not detailed in this paper	yes	no
Co-construction of an Internet-based intervention for older assistive technology users and their family caregivers: stakeholders' perceptions	Gelinas-Bronsard, D.; Ben Mortenson, W.; Ahmed, S.; Guay, C.; Auger, C.	2019	Canada	Individual semi structured interviews Mock-up	User-centered design Co-design	9	yes	Older users - 75 (sd 8) family care givers 63 (sd 8)	0.4	adequate	no	no	Online platform or app for monitoring health, safety, telecare or services information	Care or healthcare – biomarker, lifestyle or safety monitoring	yes, however, although this phase relates to needs and requirements, it also included giving feedback on a mockup.	no	not indicated in this study	mixed	yes
Development and Evaluation of a Mobile Application Suite for Enhancing the Social Inclusion and Well-Being of Seniors	Goumopoulos, C.; Papa, I.; Stavrianos, A.	2017	Greece	Workshop with experts Questionnaire (including TAM-3 questionnaires) Focus group Desk research Interviews	User-centered design Human-centered design (HCD)	99	yes	Questionnaire - mean age 66.2 (sd 4.9) Evaluation -65.7 (sd 4.6)	0.6	partially described	no	no	Online platform or app for monitoring health, safety, telecare or services information Online platform or app for Leisure and social activity	Care or healthcare – biomarker, lifestyle or safety monitoring Leisure and social activity	yes	no	yes	yes	yes
Ageing in the right place - a prototype of a web-based housing counselling intervention for later life	Granbom, M.; Szanton, S.; Gitlin, L. N.; Paulsson, U.; Zingmark, M.	2019	Sweden	Research circle methodology Paper prototype Intervention mapping technique	User-centered design	9	yes	Age, md (q1–q3) 75 (67–94)	0.67	adequate	no	yes People who do not have internet and computer experience	Online platform or app for decision making or advising	Decision making for services	yes	yes	yes	no ageism	no
Designing and evaluating an intelligent augmented reality system for assisting older adults' medication management	Guerrero, E.; Lu, M. H.; Yueh, H. P.; Lindgren, H.	2019	Taiwan	Interviews Activity analysis Questionnaires - NASA task load index, SUS, activity checklist and self developed AAIMA	Participatory design	3	yes	57-72	0.33	adequate	no	no	Smart home sensors or appliance	Care or healthcare – assistance, physical or social support	yes	no	yes	no ageism	yes
Participatory design: How to engage older adults in participatory design activities	Hakobyan, Lilit; Lumsden, Jo; O'Sullivan, Dympna	2015	UK	Community engagement Focus groups Home observations Participatory design sessions	Participatory design	10	no	Not mentioned. AMD from 50 onward ((p. 82)	0.75	mostly missing	no	no	Online platform or app for monitoring health, safety, telecare or services information	Care or healthcare – specific medical condition AMD	yes	yes	yes - mainly prototyping in this study, but also testing of prototypes in 8 design sessions	mixed	no
Human-Centered Design Study: Enhancing the Usability of a Mobile Phone App in an Integrated Falls Risk Detection System for Use by Older Adult Users	Harte, R.; Quinlan, L. R.; Glynn, L.; Rodriguez-Molinero, A.; Baker, P. M.; Scharf, T.; O. Laighin G	2017	Ireland	Use case Paper prototype Cognitive walkthrough	Human-centered design (HCD)	12	no	61-81 (even though inclusion is 65)	n.a	mostly missing	not clear from characteristics if participants are actually a risk group for falling.	profound hearing or vision loss, psychiatric morbidities, and severe neurological impairments	Online platform or app for monitoring health, safety, telecare or services information	Care or healthcare – biomarker, lifestyle or safety monitoring	yes	no	yes	yes	yes
Design and feasibility of integrating personalized PRO dashboards into prostate cancer care	Hartzler, A. L.; Izard, J. P.; Dalkin, B. L.; Mikles, S. P.; Gore, J. L.	2016	USA	Focus groups Interviews Advisory boards Experts’ reviews Mock-ups Nielsen’s 10 usability heuristics Pre-post study	Human-centered design (HCD) Participatory design Community-based participatory research	128	no	For stage 1 focus groups - no info Interviews - range 49-94 (mean age 71) Step 2 - no info Step 3 - range 40-75 (mean age 60)	n.a	mostly missing	no	no	Online platform or app for monitoring health, safety, telecare or services information	Care or healthcare – biomarker, lifestyle or safety monitoring	yes	yes	yes	no ageism	no
User-centred design of an active computer gaming system for strength and balance exercises for older adults	Howes, S. C.; Charles, D.; Pedlow, K.; Wilson, I.; Holmes, D.; McDonough, S.	2019	UK	Design sessions. Questionnaires - SUS.	User-centered design	52	yes	Only in User testing - 82.2 (6.3)	0.55	partially described	Yes	yes had stable health, and were independently mobile with or without a walking aid. Further, older adults with a current acute or uncontrolled medical condition or significant cognitive impairment were excluded; these were screened using the physical activity readiness questionnaire (Thomas et al., 1992) and the mini mental state examination. MMSE used but criteria not defined.	Online platform, app and/or devices for physical or cognitive activity or rehabilitation	Care or healthcare - physical or cognitive activity or rehabilitation	yes	yes	yes	mixed	no
Designing with Image Schemas: Resolving the Tension Between Innovation, Inclusion and Intuitive Use	Hurtienne, J.; Klockner, K.; Diefenbach, S.; Nass, C.; Maier, A.	2015	Germany	Image schemas Mock-up interviews Questionnaires - QUESI (Naumann and Hurtienne, 2010), ‘stimulation’ subscale of the AttrakDiff2 questionnaire.	User-centered design Reality-based interaction Contextual Design Lightning Fast+	8	yes	Contextual interviews - range 57-86. Evaluation 15-89, mean 44.2 (median 41 years, third quartile 58 years)	0.48	partially described	Yes	yes - focusing mainly on healthy older persons. More so, from the evaluation it is only 'young' older adults and young people purposefully sampled. Also stated as a limitation.	Online platform or app for Leisure and social activity	Leisure and social activity	yes	no	yes	mixed	yes
Co-Designing Ambient Assisted Living (AAL) Environments: Unravelling the Situated Context of Informal Dementia Care	Hwang, A. S.; Truong, K. N.; Cameron, J. I.; Lindqvist, E.; Nygard, L.; Mihailidis, A.	2015	Canada	Group design workshops Paper prototyping Creativity triggers	Co-design User-centered design (UCD) Usability, safety, attractiveness participatory (USAP) design model	2	yes	mean - 62, range 37-77	1	adequate	Yes	yes. PwD not involved.	Online platform or app for caregiving	Care or healthcare – decision making, digital advising, caregiving or information	yes	yes	yes	mixed	no
The process of co-creating the interface for VENSTER, an interactive artwork for nursing home residents with dementia	Jamin, G.; Luyten, T.; Delsing, R.; Braun, S.	2018	Netherlands	EBCD toolkit Participatiekompas Ambient Assisted Living Toolbox	Co-design Iterative design process	10	yes	n.a	n.a	mostly missing	no	no	Online platform or app for Leisure and social activity	Leisure and social activity	no	no	yes	mixed	yes
Open government for all? Co-creating digital public services for older adults through data walks	Jarke, J.	2019	Germany	Data walks Workshops Focus groups Interviews	Action research Co-creation Participatory design	46	no	n.a	n.a	mostly missing	no	no	Online platform or app for Leisure and social activity Online platform or app for communication	Leisure and social activity	yes	yes	yes	mixed	no
Bridging the gap: A user-driven study on new ways to support self-care and empowerment for patients with hip fracture	Jensen, C. M.; Overgaard, S.; Wiil, U. K.; Smith, A. C.; Clemensen, J.	2018	Denmark	Interviews Workshops Mock-ups Laboratory tests	Participatory design Action research	3	yes	older adults ranged between 76 to 82	0.66	adequate	no	no	Online platform, app and/or devices for physical or cognitive activity or rehabilitation	Care or healthcare – specific medical condition Care or healthcare - physical or cognitive activity or rehabilitation	yes	yes	yes	mixed	no
SMOOTH Robot: Design for a Novel Modular Welfare Robot	Juel, W. K.; Haarslev, F.; Ramirez, E. R.; Marchetti, E.; Fischer, K.; Shaikh, D.; Manoonpong, P.; Hauch, C.; Bodenhagen, L.; Kruger, N.	2019	Denmark	Ethnographic observations Situated interviews Use cases Co-design workshop Focus group Mock-up	Participatory design	4	no	Not given; very unclear at which phase and how exactly residents were involved.	1	mostly missing	no	no	Robots or virtual agents for social and physical support	Care or healthcare – assistance, physical or social support	yes	yes	yes	yes	no
The Touch and Feel of the Past-Using Haptic and VR Artefacts to Enrich Reminiscence Therapy for People with Dementia	Klein, P.; Uhlig, M.; Will, H.	2018	Germany	Focus groups Contextual inquiry observations	Contextual design Scenario-based design User-centered design	105	no	Only detailed for the testing of the 3 prototypes: 82.63 (SE=1.71) (Jukebox), 82.32 (SE=1.27) (Pyramid), 74.67 (SE=5.71) (Binoculars)	0.764	partially described	Yes	yes	Online platform, app and/or devices for physical or cognitive activity or rehabilitation	Care or healthcare - physical or cognitive activity or rehabilitation	No. Contextual inquiry to assess needs. But only with relatives of PWD.	no	yes	yes	yes
Development of a web-based insulin decision aid for the elderly: usability barriers and guidelines	Lum, A. S. L.; Chiew, T. K.; Ng, C. J.; Lee, Y. K.; Lee, P. Y.; Teo, C. H.	2017	Malaysia	Retrospective think-aloud techniques Literature review Brainstorming sessions	User-centered design Human–computer interaction	13	yes	49–75 years, (median age of 65 years),	0.23	adequate	no	Yes. If they Have cognitive, visual or hearing impairment. Have mental health problems such as depression or anxiety. Only "elderly persons who have knowledge in using a computer and are proficient in English." In a study in Malaysia.	Online platform or app for decision making or advising	Care or healthcare – decision making, digital advising, caregiving or information	no	yes, partially (2 out of 3 iterations)	yes	mixed	yes
Designing an over-the-counter consumer decision-making tool for older adults	Martin-Hammond, A. M.; Abegaz, T.; Gilbert, J. E.	2015	USA	Brainstorming and review sessions Semi-structured interviews Observations	User-centered research and design Iterative design process Persuasive design Nielsen’s Heuristics	7	yes	Range: 65-75. mean 70 (sd = 3.1)	0.429	adequate	no	no	Online platform or app for decision making or advising	Care or healthcare – decision making, digital advising, caregiving or information	yes	no	yes	yes	yes
Definition of Technological Solutions Based on the Internet of Things and Smart Cities Paradigms for Active and Healthy Ageing through Cocreation	Medrano-Gil, A. M.; Perez, S. D.; Fico, G.; Colomer, J. B. M.; Sancez, G. C.; Cabrera-Umpierrez, M. F.; Waldmeyer, M. T. A.	2018	Spain (Part of multinational study)	Case study Focus groups Interviews Questionnaires Mock-ups	User-centered design Co-creation Logical Framework Approach	25	yes	end users in focus group - 66-72 Assessment phase - above 80 (not mentioned why)	0.6	partially described	no	no	Online platform or app for monitoring health, safety, telecare or services information Smart home sensors or appliance	Care or healthcare – biomarker, lifestyle or safety monitoring	yes - partially	no	yes - but not entirely clear as this is ongoing.	yes	yes
Product Service Platform to improve care systems for elderly living at home	Menghi, R.; Papetti, A.; Germani, M.	2019	Italy	Questionnaires Focus groups Brain storming sessions	User-centered design	*1346	no	Range 75-95	0.557	adequate	Yes The study seeks to analyze needs for "older people", then goes to defining the sample as elderly above 75 - no reason given.	below 75	Online platform or app for monitoring health, safety, telecare or services information	Care or healthcare – biomarker, lifestyle or safety monitoring	yes	no	Not clear - not detailed in this paper	yes	yes
Key-to-Voice app: A simple speech-generating device suitable (not only) for a hospital environment	Mertl, JiÅ™Ã­; FriÄ, VojtÄ›ch	2019	Czech Republic	Co-operative prototyping Participatory observation Informal and unstructured interviews Questionnaire	Participatory design User-centered design	20	no	"Average age of the first cycle was approximately 56 years and median 64 years (minimum age was 24 and maximum 74 years), while that of the second cycle was approximately 52 and 48 years (35 and 81 years), respectively."	0.6	adequate	no	no	Online platform or app for communication	Care or healthcare – assistance, physical or social support	no	no	yes	no ageism	yes
Lessons Learned from Gamifying Functional Fitness Training Through Human-Centered Design Methods in Older Adults	Munoz, J. E.; Goncalves, A.; Gouveia, E. R.; Cameirao, M. S.; Badia, S. B. I.	2019	Portugal	Semi-structured questionnaires Informal conversations Contextual inquiry - Video observations Brainstorming Development "jam" Surveys	Human-centered design Contextual design Rapid contextual design (RCD)	9	yes	62.3 (SD=6.2)	0.89	adequate	Yes Relatively young and active older persons are involved in the design. Whereas in some stage this is described as a tool that can be used between healthcare professionals and older persons with limited movement and transportation problems.	no	Online platform, app and/or devices for physical or cognitive activity or rehabilitation Exergames	Care or healthcare - physical or cognitive activity or rehabilitation	no	no	yes	mixed	yes
The experience of living with stroke and using technology: opportunities to engage and co-design with end users	Nasr, N.; Leon, B.; Mountain, G.; Nijenhuis, S. M.; Prange, G.; Sale, P.; Amirabdollahian, F.	2016	UK, Italy, Netherlands	Cultural probe Interviews Think aloud Diaries Photography activities	Participatory design	10	yes	74.9 (range60-77)	0.3	adequate	no	yes (above 80)	Online platform, app and/or devices for physical or cognitive activity or rehabilitation Robots or virtual agents for social and physical support	Care or healthcare - physical or cognitive activity or rehabilitation	yes	yes	yes	yes	no
Optimising eHealth tools for older patients: Collaborative redesign of a hospital website	Nguyen, M. H.; Bol, N.; van Weert, J. C. M.; Loos, E. F.; Tytgat, Kmaj; Geijsen, D.; Drenth, E.; Janse, M.; Smets, E. M. A.	2019	Netherlands	Literature Multidisciplinary consensus meetings Think aloud techniques Quantitative experiments	Co-design	45	no	Phase 1 Content- mean age 62.36 (sd 10.76) range 42-77 Phase 1 usability- mean age 73.22 (sd 6.22) range 66-82 Phase 2 - not indicated Phase 3 - mean 69.6 (sd 4.35) range 64-80	0.23	partially described	no	no	Online platform or app for monitoring health, safety, telecare or services information	Care or healthcare – specific medical condition Colorectal cancer	yes	yes	yes	yes	no
A Participatory Design and Formal Study Investigation into Mobile Text Entry for Older Adults	Nicol, E.; Komninos, A.; Dunlop, M. D.	2016	UK	Mapping Exercise sessions Cultural Probes Metaphor and Paper Prototyping Lab Studies and Logging NASA-TLX questionnaire	Participatory design	35	no	Mapping Exercise 13 participants aged 53-77years (average age= 64.8, sd=5) Observational Studies -6 participants aged 58-70 years Paper prototyping - (16 participants working in groups of 4 or 5: 54-72 years LAB STUDIES AND LOGGING - We recruited 15 older adults (average age=60.5 yrs stdev=6.25	0.58	adequate	no	Older people who do not use smartphones or with no experience with touchscreens	General software/ hardware	General software/ hardware	yes	yes	yes	no ageism	no
User-Innovated eHealth Solutions for Service Delivery to Older Persons With Hearing Impairment	Nielsen, A. C.; Rotger-Griful, S.; Kanstrup, A. M.; Laplante-Levesque, A.	2018	Denmark	Focus groups	Participatory design Human-centered design User innovation management	45	yes	PHIs: 70.3 (sd 5.6) range 61-81 Significant others: 64.9 (14.0; 31–76)	0.44	adequate	no	Yes Bias towards healthy, active and users of technology	Online platform or app for monitoring health, safety, telecare or services information	Care or healthcare – specific medical condition Hearing impairment	yes	yes	yes	no ageism	no
eHealth tool for patients with abdominal aortic aneurysm: development and initial evaluation	Nilsson, O.; Hultgren, R.; Letterstal, A.	2019	Sweden	Questionnaires, validated instruments Focus group interviews	Participatory design	10	no	median age 69 (58–78)	0.1	adequate	no	no	Online platform or app for monitoring health, safety, telecare or services information	Care or healthcare – specific medical condition Surgery preparation	yes	yes	yes	mixed	no
When we talk about older people in HCI, who are we talking about? Towards a â€˜turn to communityâ€™ in the design of technologies for a growing ageing population	Righi, Valeria; Sayago, Sergio; Blat, Josep	2017	Spain	Rapid ethnography Interviews Diaries Participatory design workshops Participant observations	Human-Computer Interaction	390	no	55-81 (average 68)	n.a	mostly missing	no	yes (above 75) though eventually they have a range until 81	Online platform or app for Leisure and social activity	Leisure and social activity	yes	yes	yes	mixed	no
ProspecFit: In Situ Evaluation of Digital Prospective Memory Training for Older Adults	Samantha W. T. Chan; Thisum Buddhika; Haimo Zhang; Suranga Nanayakkara	2019	New Zealand	Focus group Think-Aloud testing User studies - 12-day in situ study, and pre-and post-testing Montreal Cognitive Assessment (MoCA), Prospective Retrospective Memory Questionnaire (PRMQ)	not detailed	30	yes	Focus groups Mean age = 67.9 Usability - Mean age 70 61-80 Evaluation: age range: 61 to 80 years, Mage = 70, SDage = 5	0.57	adequate	no	yes (above 80)	Online platform, app and/or devices for physical or cognitive activity or rehabilitation	Care or healthcare - physical or cognitive activity or rehabilitation	yes	no	yes	yes	no
Design and introduction of a quality of life assessment and practice support system: perspectives from palliative care settings	Sawatzky, R.; Laforest, E.; Schick-Makaroff, K.; Stajduhar, K.; Reimer-Kirkham, S.; Krawczyk, M.; Ohlen, J.; McLeod, B.; Hilliard, N.; Tayler, C.; Robin Cohen, S.	2017	Canada	Focus groups Interviews	User-centered design Knowledge To Action (KTA) cycle	18	yes	Ages ranging from 46 to 95 years. 2) patients median 73 (n=15) and 61 (n=3) (lower limit inclusion criteria = 55); 3) family careers 68/ 57	0.28	adequate	no	no	Online platform or app for monitoring health, safety, telecare or services information	Care or healthcare – decision making, digital advising, caregiving or information	no	no	yes	no ageism	Yes, although the DT is mainly for clinicians who are involved.
What Patients Want in a Smartphone App That Supports Colonoscopy Preparation: Qualitative Study to Inform a User-Centered Smartphone App	Sewitch, M. J.; Fallone, C. A.; Ghali, P.; Lee, G. E.	2019	Canada	Focus group	User-centered design	9	yes	Actual age of participants is not really described besides that they recruited from 50-75.	0.222	partially described	no	yes - above 75	Online platform or app for monitoring health, safety, telecare or services information	Care or healthcare – specific medical condition Colonoscopy preparation	yes	no	Seems so, but not the focus of this paper - only mentioned toward the end.	mixed	yes
Involving people with dementia in developing an interactive web tool for shared decision-making: experiences with a participatory design approach	Span, M.; Hettinga, M.; Groen-van de Ven, L.; Jukema, J.; Janssen, R.; Vernooij-Dassen, M.; Eefsting, J.; Smits, C.	2018	Netherlands	Semi-structured interviews Focus group interviews Mockup Cognitive walkthrough Think-aloud method	Participatory design Explanatory case study design	51	no	79.6 (range 62-89)	0.49	adequate	no	no	Online platform or app for decision making or advising	Care or healthcare – decision making, digital advising, caregiving or information	yes	yes	yes	no ageism	no
Human factors analysis, design, and evaluation of Engage, a consumer health IT application for geriatric heart failure self-care	Srinivas, P.; Cornet, V.; Holden, R.	2017	USA	Observations Interviews Surveys Divergent brainstorming Think aloud	Human factors and ergonomics framework User-centered design SEIPS 2.0 (Systems Engineering Initiative for Patient Safety) Patient Work Lens for CHIT	68	yes	Study phase: mean age was 73.3 (median = 72, SD = 6.7, range 65–86) Evaluation phase: 61.2 (sd=4.97)	0.49	adequate	no	no	Online platform or app for monitoring health, safety, telecare or services information Online platform or app for decision making or advising	Care or healthcare – specific medical condition Heart failure	yes	no	yes	no ageism	yes
Exploring the Communication of Progress in Home-based Falls Rehabilitation using Exergame Technologies	Stephen Uzor; Lynne Baillie	2018	UK	Interviews Design workshops Questionnaires	User-centered design Participatory design	33	no	phase 1: 76 phase 2: 78 2 month field study: 65-85 (median = 77	0.61	adequate	no	no	Online platform, app and/or devices for physical or cognitive activity or rehabilitation Exergames	Care or healthcare - physical or cognitive activity or rehabilitation	yes	no	yes	mixed	yes
Development of an Exergame for Urban-dwelling Older Adults With Functional Limitations: Results and Lessons Learned	Szanton, S. L.; Walker, R. K.; Lim, J. H.; Fisher, L.; Zhan, A.; Gitlin, L. N.; Thorpe, R. J.; Terzis, A.	2016	USA	Quantitative logs	not detailed	24	no	73.6	0.76	adequate	no	no	Online platform, app and/or devices for physical or cognitive activity or rehabilitation Exergames	Care or healthcare - physical or cognitive activity or rehabilitation	no	no	yes	mixed	no
Requirements for an Electronic Health Tool to Support the Process of Help Seeking by Caregivers of Functionally Impaired Older Adults: Co-Design Approach	Tremblay, M.; Latulippe, K.; Giguere, A. M.; Provencher, V.; Poulin, V.; Dube, V.; Guay, M.; Ethier, S.; Sevigny, A.; Carignan, M.; Giroux, D.	2019	Canada	Design workshops Advisory committee Brainstorming sessions Paper prototypes	Co-design Action research Conceptual Framework of User Experience	11	no	Caregivers 44-82 community workers 25-62 HSSP 28-49	1	adequate	no	no	Online platform or app for caregiving	Care or healthcare – decision making, digital advising, caregiving or information	yes	yes	yes	mixed	no
A personalised mobile-based home monitoring system for heart failure: The SUPPORT-HF Study	Triantafyllidis, A.; Velardo, C.; Chantler, T.; Shah, S. A.; Paton, C.; Khorshidi, R.; Tarassenko, L.; Rahimi, K.; Support-Hf Investigators	2015	UK	Observations System usage logs Telephone interviews Non-scheduled patient-initiated feedback	Iterative refinement approach Action research Agile software development	26	no	mean=72, SD=15	0.346	adequate	no	no	Online platform or app for monitoring health, safety, telecare or services information Online platform or app for communication	Care or healthcare – specific medical condition Heart failure monitoring	yes	yes	yes	no ageism	no
A Community-Based, Technology-Supported Health Service for Detecting and Preventing Frailty among Older Adults: A Participatory Design Development Process	van Velsen, L.; Illario, M.; Jansen-Kosterink, S.; Crola, C.; Di Somma, C.; Colao, A.; Vollenbroek-Hutten, M.	2015	Netherlands and Italy	Participatory design workshop	Participatory design	not clear	no	n.a	n.a	mostly missing	Cannot be determined due to very missing characteristics	Cannot be determined	Online platform or app for monitoring health, safety, telecare or services information	Care or healthcare – biomarker, lifestyle or safety monitoring	no	no	yes	no ageism	yes
The development and codesign of the PATHway intervention: a theory-driven eHealth platform for the self-management of cardiovascular disease	Walsh, D. M. J.; Moran, K.; Cornelissen, V.; Buys, R.; Claes, J.; Zampognaro, P.; Melillo, F.; Maglaveras, N.; Chouvarda, I.; Triantafyllidis, A.; Filos, D.; Woods, C. B.	2019	Belgium and Ireland	Questionnaires - technology usage questionnaire (TUQ) Interviews Focus groups Expert panel	Co-design User-centered approach	382	no	Quantitative: mean age 61.7 (14.5) Qualitative interviews: mean 60.38 design focus groups: age 55-75	0.227	adequate	no	no	Online platform or app for monitoring health, safety, telecare or services information Smart home sensors or appliance	Care or healthcare – specific medical condition Cardiovascular diseases (CVDs)	yes	yes	yes	no ageism	no
Getting what they need when they need it. Identifying barriers to information needs of family caregivers to manage dementia-related behavioral symptoms	Werner, N. E.; Stanislawski, B.; Marx, K. A.; Watkins, D. C.; Kobayashi, M.; Kales, H.; Gitlin, L. N.	2017	USA	Focus groups	Systems Engineering Initiative for Patient Safety (SEIPS) Participatory approach	9	yes	52 years (24-76)	0.6	adequate	no	not clear if using a computer was an inclusion criteria (all participants had access to a computer). This is relevant as the study relates to barriers to identifying information needs. Notably, 96% are higher education. Maybe not exclusion, but probably biased.	Online platform or app for monitoring health, safety, telecare or services information	Care or healthcare – decision making, digital advising, caregiving or information	yes	not clear - not detailed in this paper and cannot be concluded	not clear - not detailed in this paper and cannot be concluded	no ageism	not clear
Development and testing of an online community care platform for frail older adults in the Netherlands: a user-centred design	Willard, S.; Cremers, G.; Man, Y. P.; van Rossum, E.; Spreeuwenberg, M.; de Witte, L.	2018	Netherlands	Observations Interviews Moments of feedback User data logs Use cases	User-centered design	50	yes	In step 1: 77.9 In step 3: age not clearly described - Of the 33 participants that completed the study, 20% were younger than 70 (the youngest was 65) and 60% were 70–80 years old.	0.65	partially described	no	no	Online platform or app for monitoring health, safety, telecare or services information Online platform or app for communication	Care or healthcare – decision making, digital advising, caregiving or information	yes	no - "representatives" of frail older adults were involved only in testing in this phase.	yes	no ageism	yes
A Web-Based Treatment Decision Support Tool for Patients With Advanced Knee Arthritis: Evaluation of User Interface and Content Design	Zheng, H.; Rosal, M. C.; Li, W.; Borg, A.; Yang, W.; Ayers, D. C.; Franklin, P. D.	2018	USA	Interviews Questionnaires - Computer System Usability Questionnaire- CSUQ	User-centered formative and summative evaluations	28	yes	63(sd 11)	0.75	adequate	no	Not clear. Perhaps not direct exclusion, however biased: "Culturally and linguistically diverse patients were not considered in patient selection in this study"	Online platform or app for decision making or advising	Care or healthcare – specific medical condition Arthritis, with its most common form osteoarthritis (OA)	no	no	yes	mixed	no
